# Supplementary material for: Trait Variation in Yeast Is Defined by Population History
Source: PLoS Genet. 2011 Jun 16;7(6):e1002111. doi: 10.1371/journal.pgen.1002111 (PMC3116910; doi:10.1371/journal.pgen.1002111)
Supplement: Dataset S1 — Mitotic proliferation fitness variables. The mitotic proliferative variables proliferation rate (population doubling time), lag (population adaptation time) and efficiency (total change in population density) were extracted from high density growth curves and log2 transformed. Relative fitness variables for each strain and trait were calculated by normalization to the corresponding measures of the WT, BY4741 or S288C, as indicated in the Materials and Methods. Natural strain isolates were grouped on the basis of species, population (S. cerevisiae and S. paradoxus) and source environment (S. cerevisiae), whereas environmental variations were divided into classes based on overall physiological impact. (XLS) [file pgen.1002111.s001.xls]

## Sheet: Dataset S1
Variable	Environment	Class	Species	S. arboricolus	S. arboricolus	S. arboricolus	S. bayanus	S. bayanus	S. bayanus	S. kudriavzevii	S. kudriavzevii	S. kudriavzevii	S. kudriavzevii	S. mikatae	S. mikatae	S. castelli	S. cerevisiae	S. cerevisiae	S. cerevisiae	S. cerevisiae	S. cerevisiae	S. cerevisiae	S. cerevisiae	S. cerevisiae	S. cerevisiae	S. cerevisiae	S. cerevisiae	S. cerevisiae	S. cerevisiae	S. cerevisiae	S. cerevisiae	S. cerevisiae	S. cerevisiae	S. cerevisiae	S. cerevisiae	S. cerevisiae	S. cerevisiae	S. cerevisiae	S. cerevisiae	S. cerevisiae	S. cerevisiae	S. cerevisiae	S. cerevisiae	S. cerevisiae	S. cerevisiae	S. cerevisiae	S. cerevisiae	S. cerevisiae	S. cerevisiae
			Isolate	GL350	GL351	GL352	CBS1001	GL274	GL388	GL391	GL392	1802	1803	IFO1815	IFO1816	CBSG309	S288c	Y55	SK1	YJM978	YJM981	YJM975	322134S	378604X	273614X	DBVPG1788	DBVPG1373	DBVPG6040	NCYC361	YPS606	YPS128	YS2	YS4	YS9	UWOPS03-461.4	UWOPS05-217.3	UWOPS05-227.2	K11	Y9	DBVPG1853	Y12	NCYC110	DBVPG6044	DBVPG6765	L-1374	L-1528	UWOPS87-2421	DBVPG1106	UWOPS83-787.3
			Source														Lab strain	Lab strain	Lab strain	Clinical	Clinical	Clinical	Clinical	Clinical	Clinical	Wild	Wild	Fermentation	Fermentation	Wild	Wild	Baking	Baking	Baking	Wild	Wild	Wild	Fermentation	Fermentation	Wild	Fermentation	Fermentation	Fermentation	Unknown	Fermentation	Fermentation	Wild	Fermentation	Wild
			Population														Mosaic	Mosaic	Africa	European	European	European	Mosaic	Mosaic	Mosaic	European	European	Mosaic	Mosaic	North american	North american	Mosaic	Mosaic	Mosaic	Malaysia	Malaysia	Malaysia	Sake	Sake	Mosaic	Sake	Africa	Africa	European	European	European	Mosaic	European	Mosaic
Efficiency	Ethanol growth 2%	Carbon utilization					-0.801529	0.0159727				-1.01107	0.499441	-0.581503	-0.336761	-3.73845	0.154262	0.0789531	-0.0798506	-0.148545	-0.262826	-0.262397	-0.221201	0.216244	-0.466574	-0.413252	-0.834026	-1.14031	-0.201049	-1.40599	-1.1426	-1.36738	-0.845647	0.283746	-1.67352	-1.26814	-0.816381	-0.721952	-0.550019	-1.06541	-0.335041	-1.60427	-0.761354	0.0201898	-0.47462	-0.253043	-0.615422	0.401907	-0.658653
Efficiency	Fructose 2%	Carbon utilization					-0.207473	-0.0371918				-0.81065	0.0138065	-0.532567	-0.337114	-0.165847	0.144366	-0.0273741	-0.341043	-0.0477402	-0.194752	-0.0172402	0.0074194	0.260908	0.157097	0.095413	0.140787	0.010749	0.00871846	-0.104517	-0.100978	-0.139758	-0.269505	-0.072819	-0.0844309	-0.0804453	-0.0561077	-0.264379	0.124814	-0.290131	-0.0161903	-0.970424	-0.348809	-0.192564	0.0565327	0.133582	0.0580935	0.0417122	0.237456
Efficiency	Galactose 2%	Carbon utilization					-0.125355	-0.0963617				0.0300971	0.081255	-0.329001	-0.338939	-0.39791	-2.03293	-0.74626	-0.813559	-0.0928317	-0.20802	-0.0395518	-0.0524586	0.115072	-4.56921	0.137593	0.106375	-0.0357543	-2.88036	-0.0265061	-0.017124	-3.20928	0.0141309	-1.47081	0.1257	0.13582	0.115584	0.016851	0.196612	-0.101546	0.103256	-4.11616	-3.12828	-0.0867217	-0.00102161	0.126517	0.157602	0.112543	0.203425
Efficiency	Glucose 0.5%	Carbon utilization					-0.361099	-0.064501				-0.629113	-0.105846	-0.847493	-0.747778	-0.840085	-0.16634	-0.554885	-0.616026	-0.438345	-0.454613	-0.383012	-0.397326	-0.114815	-0.134188	-0.188704	-0.171943	-0.252536	-0.245732	-0.512773	-0.413391	-0.553777	-0.634898	-0.263006	-0.61762	-0.490345	-0.502062	-0.592715	-0.0389976	-0.740885	-0.54311	-1.95584	-0.518638	-0.409132	-0.380187	-0.384626	-0.316893	-0.242813	-0.0724943
Efficiency	Glucose 1%	Carbon utilization					-0.265577	-0.129009				-0.290902	-0.0649432	-0.697013	-0.430486	-0.558713	0.0176033	-0.170097	-0.361253	-0.12142	-0.274527	-0.125617	-0.169892	0.0944543	0.0239294	-0.00932203	0.0956112	-0.246924	-0.0195011	-0.328229	-0.339278	-0.276149	-0.434783	-0.239746	-0.363207	-0.394734	-0.345314	-0.246084	0.153111	-0.636311	-0.337173	-1.68678	-0.565148	-0.239142	-0.248311	-0.0587031	0.00173999	-0.0692633	0.108922
Efficiency	Glucose 16%	Carbon utilization					-0.502127	-0.682181				-0.111197	0.00257702	-0.0511998	-0.236751	-0.260829	0.216183	0.34957	0.0930645	0.423411	0.320924	0.451398	0.384244	0.274001	0.264286	0.338765	0.195578	0.256945	0.516381	0.424286	0.431326	0.116635	0.20671	0.288129	0.538681	0.548659	0.518548	0.414721	0.404267	0.468798	0.436347	-1.33358	-0.116267	0.337517	0.364748	0.509511	0.465884	0.436921	0.489651
Efficiency	Glucose 2%	Carbon utilization		-0.750093	-0.0372702	-0.0738637	-0.157666	-0.0786193	-0.349258	-0.559786	-0.522959	-0.154385	-0.0399245	-0.119888	-0.0757266	-0.150006	0.156654	0.0910265	-0.259524	0.0972251	-0.03973	0.0437328	0.0778004	0.209826	0.191567	0.243132	-0.00261529	-0.0469309	0.284095	0.0243207	0.0143979	-0.0013789	-0.296975	0.0516105	0.0391567	0.0890978	0.134483	0.0808944	0.290402	-0.0732635	-0.035775	-0.900611	-0.315081	-0.00799634	-0.0286685	0.199302	0.175987	0.132378	0.275315
Efficiency	Glucose 32%	Carbon utilization					-0.54904	-0.62962				-0.0750023	-0.134434	-0.0754086	-0.122521	-0.133599	0.161065	0.0715579	-0.232109	-0.0584387	-0.246455	0.0347801	-0.0951445	0.161607	0.106892	0.111733	-0.125492	-0.113348	0.196061	0.0301688	0.0537584	-0.109985	-0.376049	0.00577038	0.132175	0.0290747	0.0317486	-0.19301	0.177829	0.0161864	0.0582447	0.0668172	-0.207031	0.0357092	-0.0139273	0.204357	0.116367	0.0727416	0.296298
Efficiency	Glucose 4%	Carbon utilization					0.00601175	-0.307944				-0.145862	0.0737857	-0.158834	-0.251918	-0.321664	0.173774	0.13837	-0.139464	0.138918	-0.0171721	0.155853	0.213292	0.149741	0.157692	0.280554	0.22288	-0.393501	0.262763	0.189616	0.187814	0.0673734	-0.255298	0.171092	0.21036	0.20325	0.210888	0.182397	0.32905	-0.121806	0.216266	-1.65522	-0.436106	0.00712639	0.0907697	0.304175	0.31129	0.300891	0.342684
Efficiency	Glucose 8%	Carbon utilization					-0.187014	-0.396012				-0.136327	0.0230541	-0.19421	-0.308342	-0.326819	0.142401	0.144296	-0.0874142	0.159359	-0.0727721	0.247255	0.134782	0.146106	0.171067	0.247339	0.220297	0.125317	0.0834693	0.208391	0.210323	0.132595	-0.124753	0.109885	0.289055	0.244069	0.264304	0.323798	0.356242	-0.0142041	0.275271	-1.48181	-0.352283	0.0348242	0.128091	0.399946	0.341774	0.301262	0.299711
Efficiency	Glycerol 2%	Carbon utilization					-1.26722	-0.986707				-0.641475	-0.252725	-0.44936	-0.27101	-2.19651	0.0305237	-0.5022	-0.552627	-0.920753	-1.18332	-0.713853	-0.655593	-0.513329	-0.863079	-1.65473	-1.02376	-1.34299	-0.739885	-1.64245	-1.60462	-0.523758	-1.81064	0.00615368	-2.15823	-1.91075	-1.65449	-0.721352	-0.6865	-1.71262	-0.491673	-0.860096	-0.82807	-0.595013	-0.733811	-0.294535	-0.517223	-0.595797	-0.917273
Efficiency	Lactose 2%	Carbon utilization			-2.5701	-2.5701	-2.5701	-2.5701	-2.5701	0.0598792	-2.5701	-2.5701	-2.5701	-2.29281	-0.487458	-2.5701	-1.11022e-16	0.451682	0.300174	-0.553923	-0.816423	-0.22546	-0.0733189	-0.189324	-0.422417	3.81394	-0.138979	0.126767	-0.513998	0.201309	0.415261	0.422074	-0.0769322	0.836273	-0.206334	-0.261136	-0.210166	-0.212321		0.0557197	0.489552		1.09443	1.28465	0.526271	1.52727	0.836274	0.507175	-0.274475
Efficiency	Maltose 2%	Carbon utilization					2.17754	2.21449				-0.462324	2.35992	1.99532	-1.24593	-2.77544	-0.700213	2.29393	1.75183	2.23911	2.04302	2.2838	2.32011	2.45646	2.44999	1.9244	2.14793	0.967898	2.34977	-2.48214	-2.41818	2.33074	2.06135	2.22162	2.04376	2.01319	2.05424	1.53647	2.53911	2.21081	2.29365	-2.5428	-1.22879	2.16412	2.28198	2.44408	-0.0657784	2.41163	-3.13976
Efficiency	Maltose 8%	Carbon utilization					1.81273	1.29319				-1.5561	-1.15658	1.05945	-0.667247	-1.46391	-0.270314	2.58221	2.58882	2.48834	2.48815	2.59712	2.56433	2.96395	2.75766	2.30234	2.56557	-1.3858	3.19837	-1.46121	-1.51229	2.74511	2.26169	2.88671	2.51758	2.52248	2.47414	1.95865	2.63572	2.99907	2.84709	2.42968	-0.731467	3.04369	2.94028	2.89304	-0.806786	2.43805	-1.75899
Efficiency	Mannitol 2%	Carbon utilization		-0.905724	-1.62347	-1.14418	1.06598	1.74485	0.273126	0.165621	0.0587642	0.664435	0.674223	1.3814	1.72799	-3.52362	-0.00815217	-0.634357	-1.11057	-0.598444	-1.06058	-0.539369	-0.507373	-0.605957	-0.646374	-1.70971	-1.0283	-1.44746	-1.28122	0.0904191	0.215109	-1.75807	-1.6724	-0.0926527	1.24904	1.30736	1.36594	-2.39402	-1.00085	0.000378171	-1.3536	1.33	-0.466436	0.316408	-1.50867	-0.998173	-0.468771	-0.885564	1.55729
Efficiency	Mannose 2%	Carbon utilization					-0.12359	-0.360792				-0.371598	0.0227768	-0.251861	-0.251285	-0.222742	-0.0548451	-0.0417695	-0.356073	-0.0318592	-0.104783	0.0275913	-0.0415658	0.0264848	0.059857	-0.0184085	0.0608944	-0.118664	0.0389176	-0.0456647	-0.131033	-0.140543	-0.278226	-0.0515588	-0.0358168	-0.0826753	-0.0793577	-0.0927502	0.0131512	-0.16222	0.0118492	-1.07074	-0.419331	-0.213214	0.00150188	0.042332	-0.00635095	0.0632356	0.0295084
Efficiency	Melezitose 2%	Carbon utilization		-1.74291	-1.44981	-3.11758	-0.726439	-0.712805	-0.594679	-3.40511	-3.17025	-2.76219	-0.105614	-0.547458	-0.562734	-0.409916	0.00413508	-0.189065	-0.711922	-0.0148946	-0.202478	-0.0219507	0.00485557	0.0228814	0.0407628	0.020205	0.134082	-0.0605103	0.0615942	-0.058546	-0.141372	-0.383204	-0.583681	-0.207871	-0.20569	-0.231896	-0.135621	-0.185285	0.0682096	-0.209956	0.00951374	-1.26057	-0.542142	-0.0437118	-0.309142	0.119061	-0.179353	-0.0463441	0.00535374
Efficiency	Melibiose 2%	Carbon utilization					3.28675	-0.137373				-0.90741	-0.0732804	-0.960086	-0.0839956	-0.950507	0.109214	-0.420261	-0.167207	-0.338247	-0.589347	-0.349728	-0.276487	-0.616869	-0.00307098	-1.02765	-1.01297	-1.48386	-0.744304	-1.74441	-1.72283	-2.16556	-1.71141	-0.0170806	3.35614	3.33313	3.3486		-0.250878	-2.20414	-1.63688	-1.95762	-0.540218	-0.0462608	-1.85084	0.210941	3.32215	-0.683988	-2.12557
Efficiency	Methanol 2%	Carbon utilization		-0.51603	0.0178237	0.127186	-0.530878	-0.392941	-0.409112	-0.730689	-0.566611	-0.500593	-0.460748	-0.0403124	-0.0220591	-0.0609202	0.075973	-0.0331216	-0.432212	-0.099327	-0.145482	-0.00270667	0.0971072	0.132866	-0.050658	0.052613	0.0440292	-0.12552	0.174686	-0.0323719	-0.0335231	-0.0588249	-0.381517	-0.0461093	-0.0976077	-0.0467788	0.127244	-0.0194726	0.076149	-0.250732	-0.119335	0.0493609	-0.193513	0.0269896	-0.0243705	0.0381967	0.124551	0.113467	0.210876
Efficiency	Raffinose 2%	Carbon utilization					0.722203	0.778823				-0.561604	-0.0611609	-0.533817	-0.35677	-5.11836	0.176456	-0.195332	-0.185835	-0.310065	-3.61811	-0.529495	-0.278767	0.0609465	-0.0638942	-0.0402828	-0.0616697	-0.0930087	-0.0948008	-0.33028	-0.314334	-0.230356	-0.378008	-0.244564	0.886991	0.879682	0.851431	0.85328	-0.0122227	-0.347817	-0.264971	-1.54152	-0.233486	-0.301394	-0.23619	-0.112076	0.743721	-0.0379442	-0.0887127
Efficiency	Sorbitol 2%	Carbon utilization					-0.0443434	-0.326766				-0.38634	-0.499569	-0.338096	0.00175181	-2.43333	-0.221755	-0.98766	-2.2149	-0.829268	-1.18122	-0.484363	-0.431207	-0.448898	-1.07156	-1.60436	-1.35947	-1.51854	-1.3106	-1.69555	-1.46289	-1.86346	-1.70823	-0.30877	-0.569648	-0.693001	-0.581275	-3.01438	-1.34547	-1.65519	-0.899285	-0.480659	-0.72199	-0.27942	-0.968685	-1.01575	-0.557881	-0.623106	-0.322403
Efficiency	Starch 1%	Carbon utilization		-0.822727	-1.21696	-1.14944	-0.571028	-0.429094	-0.452894	-2.87969	-2.15516	-2.26615	-0.124187	-0.311141	-0.427506	-0.268216	0.101556	-0.147007	-0.58384	0.022966	-0.128582	0.0311348	0.0250985	0.0440945	0.0932395	0.0875777	0.104178	-0.0767105	0.152807	-0.0650089	-0.0803036	-0.115274	-0.342634	-0.124489	-0.155652	-0.0407111	-0.159528	-0.151712	0.132078	-0.176284	-0.0874219	-1.15142	-0.486754	-0.0110362	-0.258538	0.14874	-0.00113749	0.0136053	0.051528
Efficiency	Sucrose 2%	Carbon utilization					0.343975	0.317768				0.459	0.551801	0.0713834	0.0570365	-2.04564	0.631086	0.411133	0.00614544	0.399477	-1.66593	-0.0311648	0.387319	0.596074	0.5838	0.696611	0.484894	0.386389	0.522605	0.471085	0.464844	0.392284	0.210097	0.466268	0.494697	0.436301	0.759419	0.431637	0.662075	0.442533	0.374442	-0.290501	-0.014842	0.358648	0.444518	0.609229	0.453359	0.553176	0.58812
Efficiency	Trehalose 2%	Carbon utilization		-0.426116	-1.45296	-1.49981	-0.160219	-0.276326	0.45318	-0.465504	-0.424899	-1.16924	-0.215517	-0.136592	2.80228	-0.487537	-0.000896131	-0.325919	-0.715297	-0.427828	0.0678243	-0.299345	1.14005	-0.103835	0.264553	-1.00099	-0.719773	-0.980065	-0.605837	0.382421	0.454343	2.20636	-0.395429	0.661927	-1.05849	-0.901993	-0.715307	-0.421123	-0.56103	-1.33107	-0.0823766	-1.39873		0.0122107	-0.2677	-0.892415	0.347407	-0.518269	-0.84422
Efficiency	Xylitol 2%	Carbon utilization		-1.89049	-3.27443	-2.7863	-0.337519	0.153014	0.724865	-0.36652	-1.15398	-0.63488	-0.472505	-0.317751	0.0637333	-2.51261	5.55112e-17	-0.602362	0.0241892	-0.117988	-0.520052	-0.0845472	-0.245728	0.0234181	-0.255356	-0.91076	-0.750514	-0.88767	-0.680285	-0.984043	-0.703394	-0.337316	-1.23321	0.298804	-1.13918	-0.900209	-0.707861	-0.350613		-0.508367	-0.144429		-0.470881	0.130641	-0.270418	0.247322	0.0943737	0.0402954	-0.105138
Efficiency	1,10 Phenanthroline 2µM	Toxins		-0.875241	-0.248479	-0.25452	-0.814228	-0.690242	-0.479001	-0.493932	-0.580788	-0.620027	-0.645203	-0.307387	-0.250389	-0.338392	-2.22045e-16	-0.196283	-0.45915	-0.248761	-0.459474	-0.253169	-0.301364	-0.0272704	-0.198807	-0.164226	-0.307157	-0.449675	-0.139807	-0.25864	-0.287893	-0.382656	-0.741418	-0.283731	-0.322825	-0.280571	-0.353296	-0.379		-0.463187	-0.434693		-0.487452	-0.291999	-0.320954	-0.19318	-0.167973	-0.0631666	0.00689692
Efficiency	1,10 phenantroline 4µM	Toxins		-0.82377	-0.400995	-0.347493	-1.18063	-0.955006	-0.914574	-0.934055	-1.51305	-1.38834	-0.647848	-0.324633	-0.293611	-0.20599	-1.11022e-16	-0.318343	-0.339355	-0.302889	-0.468181	-0.191173	-0.311481	0.0581204	-0.203937	-0.0410834	-0.112685	-0.321099	-0.0231406	-0.231198	-0.200202	-0.176135	-0.772294	-0.279406	-0.282333	-0.349511	-0.25597	-0.28738	-0.00541401	-0.525059	-0.511141	-0.893671	-0.791604	-0.787898	-0.196642	0.169376	0.0153806	0.106095	-0.0823366
Efficiency	1,2,4-Aminotriazole 300mM	Toxins					-2.78035	-2.78035				-2.78035	-2.78035	2.81447	3.06512	-1.58677	1.535	1.78351	0.606137	1.95835	1.40492	2.14302	2.11924	1.39148	-1.16093	-0.590036	-0.205141	2.45881	0.41683	2.66594	2.71115	-0.910143	-1.25014	2.24044	0.236645	0.0837095	0.428426		2.38403	2.98544	2.30085	0.0460775	1.84039	1.56795	2.72757	2.49048	2.94334	3.17777	2.64322
Efficiency	1,2,4-Aminotriazole 450 mM	Toxins					-0.580696	-0.580696				-0.580696	-0.580696	1.29268	-0.234703	0.720232	0.336155	-0.303378	-0.580696	-0.562204	-0.580696	-0.357517	-0.363836	-0.389424	-0.580696	-0.580696	-0.580696	-0.332447	-0.122242	2.93104	2.91289	-0.580696	-0.580696	0.385349	-0.434943	-0.481622	-0.45639	-0.315469	0.735994	1.62712	0.626765	-0.227184	-0.580696	0.0637886	0.294952	1.55993	1.63104	-0.0977739	2.58921
Efficiency	6-azauracil 200µg/mL	Toxins		-1.26944	-1.30134	-1.41088	-1.64273	-1.04866	-0.497348	-1.71308	-1.55524	-1.80276	-1.58956	-0.20732	-0.360155	0.17318	0.258936	-0.0189522	-0.305021	-0.0418917	0.0754362	0.260963	-0.0863704	0.382385	0.235468	0.535805	0.15848	0.0375959	0.529125	0.281644	0.284904	0.265145	-0.103166	0.253362	0.245895	0.3064	0.295501	0.292216	0.395329	0.313366	0.264926	0.23975	0.0634815	0.127866	0.345178	0.362471	0.266869	0.472801	0.406342
Efficiency	6-azauracil 300µg/mL	Toxins		-6.13179	-3.78456	-6.13179	-6.13179	-6.13179	-6.13179	-6.13179	-6.13179		-6.13179	-0.470217	-0.660429	-0.283676	0.151674	-0.0496108	-0.805912	-0.0700422	-0.16292	0.266482	-0.443033	0.150862		0.133953	0.0623736	-0.387081	0.100708	0.351906	0.320047	0.340376	-0.0350883	0.359958	-0.112442	-0.124779	-0.0651029	-0.0208912	0.217124	0.361077	0.446953	0.186761	-0.00999828	0.154651	0.385611	0.235733	-0.220661	0.285982	0.215973
Efficiency	6-azauracil 500µg/mL	Toxins		-0.608848	-0.2904	-0.235817	-0.167307	-0.332697	-0.263455	-0.900023	-0.532326	-0.72133	-0.338073	-0.1752	-0.151277	0.0927089	0.260375	-0.106442	-0.322974	-0.182727	0.0231597	0.0105866	-0.142369	0.395741	0.0979311	0.489524	-0.152484	0.0543367	0.569579	0.236538	0.187264	0.164321	-0.1447	0.204538	0.19675	0.175465	0.113302	0.119257	0.19513	0.180517	0.216549	0.32338	0.0370894	-0.0287466	0.260085	0.410064	0.269944	0.108733	0.372253
Efficiency	Anisomycin 0.5µg/mL	Toxins					-0.0788409	-0.02089				-0.0446027	-0.550379	-0.435332	-0.329833	-0.432678	-0.0144221	-0.0827959	-0.312358	-0.0456717	-0.164486	-0.167326	-0.0917843	0.0657242	0.0500416	0.0298139	-0.10859	-0.222106	0.056649	-0.165736	-0.0956903	0.0337552	-0.49983	-0.205181	-0.215381	-0.190411	-0.169756	-0.0926631	0.125338	-0.334802	-0.190727	-1.1709	-0.668661	-0.180858	-0.0795249	3.02497e-05	0.015618	0.0228162	0.143664
Efficiency	Anisomycin 1µg/mL	Toxins					-0.21507	-0.0837767				0.00641534	-0.640239	-0.441071	-0.34545	-0.347368	0.0644113	-0.130476	-0.262835	-0.0932413	-0.179897	-0.0695706	-0.010122	0.0398614	0.00155568	0.0511458	-0.00727835	-0.149874	0.134435	-0.0706815	-0.122725	0.245442	-0.439981	-0.10959	-0.0469374	-0.164631	-0.190206	-0.192497	0.136284	-0.307821	-0.117274	-1.05495	-0.685895	-0.147214	-0.0918385	0.118168	0.173097	0.0288238	0.355638
Efficiency	Arabinose 2%	Toxins					-0.627391	-0.573644				-3.73472	-0.456501	-0.594101	-0.419412	-1.49593	-0.394443	-1.0746	0.411737	-1.07811	-1.0617	-0.611955	-0.656128	-0.88405	-0.117343	-1.54946	-1.70379	-1.52731	-0.851588	-2.34311	-2.14059	-1.68793	-1.92713	0.173631	-2.71491	-2.58237	-1.92023	-1.33257	-1.29747	-2.09181	-1.24152	-0.49827	-0.37654	-0.741674	-1.7986	-0.207262	-0.811391	-0.801308	-1.33798
Efficiency	Caffeine 1.5mg/mL	Toxins					-0.640052	-1.38979				-0.631378	-0.656	-0.150242	-0.187693	-0.337457	0.117313	0.0987431	-0.365943	0.116709	0.00571765	0.207559	0.11123	0.196451	0.0385156	0.33273	0.218233	-0.146752	0.228616	0.0309959	0.000792571	0.0151723	-0.0953838	-0.159885	0.122412	0.076412	0.115579	-0.324442	0.333243	-0.150884	0.254518	-0.427433	-0.148264	-0.101933	0.0222081	0.247145	0.0409284	0.223388	0.306868
Efficiency	Caffeine 2.25mg/mL	Toxins					-2.61797	-3.23885				-1.28562	-2.60567	-0.231805	-0.308188	-0.552439	0.0335912	-0.125958	-0.443117	0.00754431	-0.0140434	-0.0174607	0.068775	0.146512	-0.0973288	0.314594	0.092631	-0.143798	-0.0253522	0.0234829	0.0521736	-0.190223	-0.103115	-0.13297	-0.0701921	-0.0355007	-0.157659	-0.692742	0.243089	-0.225343	0.0826705		-1.74736	-0.534141	0.0747556	0.199218	0.0966424	0.139977	0.265734
Efficiency	Canavanine 100µg/mL	Toxins		-1.00447	-0.712732	-0.585442	-0.368284	-0.180757	-0.166094	-4.06035	-3.60925	-2.10247	-4.50805	-0.0795207	-0.0807237	-0.0828816	0.186569	-0.00130803	-0.0892506	-0.18984	-0.583231	-0.108859	-0.0478848	0.242126	0.0227954	0.123964	0.0587694	-0.213699	0.489234	-0.0496978	-0.00427139	-0.177016	-0.0817703	-0.161402	-0.183725	-0.19389	-0.202282	-0.167612	-0.0855574	0.0452804	-0.143276	-0.84673	-0.358437	0.0135492	-0.0369538	0.119248	0.150054	0.0839386	0.280286
Efficiency	Canavanine 2µg/mL	Toxins					-0.245312	-0.176128				-0.277542	-0.16382	0.0775259	0.00360553	-0.202123	0.0897703	0.0531642	-0.120472	0.10699	-0.0792388	0.0966785	0.321842	0.193341	0.0884601	0.146099	-0.132931	-0.000786842	0.239155	-0.0149614	0.0974144	0.0565045	-0.17373	0.076619	0.0279197	0.0267379	-0.055725	-0.100325	0.229361	0.0499489	-0.0336544	-0.0122945	-0.151626	0.0258519	-4.04066e-05	0.122594	0.122405	0.159243	0.297116
Efficiency	Canavanine 3µg/mL	Toxins					-0.226547	-0.151555				-0.207665	-0.329831	-0.0236902	-0.0662515	-0.223696	0.116906	0.0809969	-0.0674331	0.0589528	0.00783194	0.0814801	0.169772	0.239746	0.130396	0.18026	-0.234368	-0.0348796	0.0769416	0.067332	0.00118538	0.0251544	-0.0920708	0.110366	0.0445175	0.0175747	0.168924	-0.084204	0.250121	0.111142	0.0293379	0.0270907	-0.1604	0.111118	-0.00294716	0.221065	0.207977	0.115752	0.346592
Efficiency	Cisplatin 100µg/mL	Toxins					-2.53264	-2.77001				-1.89457	-4.88955	-2.13051	-1.71676	-3.05532	-0.073796	-0.0854926	-1.2621	-0.860032	-1.38532	-0.0865934	-0.18025	0.323072	0.320282	0.0456155	-0.0396226	-0.377095	-0.246783	-0.323543	-0.349079	-0.34158	-0.715188	0.0507707	-1.15659	-0.87925	-0.919674	-0.62745	-0.837118	-0.91485	-0.0274496		-1.20074	-1.10689	-0.262335	-0.0668475	-0.0893674	-0.346683	-0.199927
Efficiency	Cisplatin 150µg/mL	Toxins					-2.50948	-2.71968				-4.25556	-1.68302	-1.41113	-1.38601	-2.99558	0.637909	-0.133192	-2.2129	-0.963988	-1.3847	-0.929745	-1.08074	0.955539	0.107769	-0.906266	-0.104659	-1.00421	-0.639045	-2.21717	-1.02343	-4.21486	-2.89962	-0.0202512	-1.14862	-1.23873	-1.96154	-2.14477	-1.29229	-1.17001	-0.352775	-4.25556	-2.99931	-0.18442	-0.210944	-1.09038	-0.367044	-0.812702	-0.435501
Efficiency	Clotrimazole 1.5µM	Toxins					-2.17246	-4.16778				-0.330232	-0.468027	0.744254	0.672428	0.0786737	0.939178	0.924524	0.414482	0.380022	0.00618432	0.557567	0.551636	0.618771	0.206598	0.831788	-0.375129	0.328541	0.598687	0.453452	0.508575	0.648019	0.263724	0.726842	0.487561	0.477322	0.539378	-1.86136	0.331332	0.426013	0.594753	0.567148	0.532245	0.753434	0.639147	0.731618	0.738588	0.736184	0.483338
Efficiency	Clotrimazole 3µM	Toxins					-3.69224	-4.78837				-0.128031	-0.12961	0.525795	0.569763	-0.0344911	0.722068	0.692104		0.350439	0.0112803	0.311715	0.331366	0.477871	0.125236	0.613214	0.286955	0.244589	0.512246	0.274047	0.348116	0.42087	0.0781288	0.5125	0.155182	0.33719	0.127814	-1.89736	0.337058	0.228995	0.398358	0.258619	0.336683	0.372545	0.374483	0.552489	0.593837	0.544537	0.310976
Efficiency	Cykloheximide 0.05µg/mL	Toxins					-3.25331	-1.42924				-0.845528	-4.7022	-0.926832	-1.80367	0.178246	0.179782	0.136304	-0.453817	-0.0330272	-0.357493	0.0253362	0.105318	0.271059	0.227322	0.0961122	0.0852205	-1.76439	-0.514625	0.211024	0.127001	-0.0315552	-0.125816	0.0580829	-0.825408	-0.660454	-0.513783	-0.151603	0.22831	0.0846005	0.156672	-1.53642	-0.292585	-0.605293	0.00523448	0.355024	0.182769	0.263182	-0.0359109
Efficiency	Cykloheximide 0.1µg/mL	Toxins					-0.975133	-0.724172				-1.05416	-2.35883	-0.984541	-1.63543	-0.0179533	0.113399	0.0770811	-0.328797	-0.15969	-0.447561	-0.0112441	0.0264583	0.140797	-0.139902	0.129945	0.0903365	-1.5163	-0.273182	-0.0134558	0.00591898	-0.150951	-0.35791	-0.205913	-0.773753	-0.766222	-0.554095	-0.227994	0.0850106	-0.144035	0.0169842	-2.08542	-0.541007	-0.243498	0.0253304	0.40742	-0.155677	0.090416	-0.356502
Efficiency	DMSO 0.25%	Toxins		-0.269389	0.105751	0.109391	-0.672053	-0.620655	-0.265519	-0.269207	-0.369002	-0.231656	-0.716219	-0.042449	-0.0541675	-0.13869	0.106317	-0.0396441	-0.370095	-0.0914938	-0.191725	-0.0859244	0.0188225	0.171527	0.083121	0.170308	-0.149982	-0.0999475	0.208396	-0.093784	-0.0565339	-0.0694236	-0.368269	0.034513	-0.0924461	-0.0601511	-0.0242864	-0.0362195	0.115513	-0.210206	-0.069751	-0.7494	-0.233576	-0.0486758	-0.134232	0.186049	0.224393	0.0809388	0.13975
Efficiency	DMSO 2%	Toxins		-5.64106	-2.26686	-2.80151	-4.61422	-5.08797	-1.65539	-2.85688	-2.83095	-2.91467	-5.0283	-0.0780849	-0.0648271	-0.0304156	0.147224	0.134569	-0.198284	0.0119878	-0.0052627	0.0601852	0.184502	0.289718	0.0919981	0.270474	0.0121736	-0.0860984	0.347087	-0.0364288	-0.0568303	0.0425636	-0.171641	0.0345812	-0.0472804	0.00467422	0.0894522	0.0908479	0.244824	-0.275721	-0.0133621	0.231111	-0.035217	0.0914272	0.022872	0.220892	0.300923	0.266128	0.265349
Efficiency	DMSO 4%	Toxins		-0.391063	0.13911	0.204991	-0.213739	-0.210165	-0.212996	-0.191029	-0.184234	-0.108654	-0.317604	0.110327	0.153058	-0.0496059	0.329567	0.153317	0.0277819	-0.0294887	-0.120198	0.0210603	0.227579	0.437748	-0.0105382	0.316718	0.0762233	0.0417496	0.434294	0.0752784	0.143209	0.00777486	-0.0896261	0.0847337	0.0107905	0.0681645	0.127513	0.11582	0.295663	-0.0217927	0.0364229	0.301256	0.152098	0.0694157	0.0705241	0.213559	0.260977	0.230248	0.463978
Efficiency	DMSO 8%	Toxins		-2.85558	-2.55045	-2.84984	-1.88084	-1.86744	-0.96965	-1.36228	-2.09811	-1.9021	-2.53266	0.875372	0.886021	1.22276	0.870559	1.20058	0.772215	1.07385	0.976224	0.953088	1.35088	1.2456	-1.57226	1.25504	0.80987	-0.283876	1.19336	1.27054	1.24827	1.37557	0.855216	1.02087	0.409168	0.233926	0.281756	0.416122	1.5051	0.654422	1.25122	1.45171	1.28801	1.15634	1.14736	1.44453	1.18414	1.38627	1.16367
Efficiency	DTT 1.6mM	Toxins		-6.18685	-4.78775	-4.59741	-6.44345	-5.63809	-5.3745	-5.53077	-5.01144	-5.63319	-5.43348	-0.400659	-0.846065	0.126123	0.0962533	-0.135279	-1.13554	-0.0527621	0.04303	0.0135507	-0.233258	-0.951084	-0.409023	-0.646498		-4.31036	-0.0213249	-0.839507	-0.626024	-5.35108	-0.554892	-4.38982	-0.150883	-0.0202017	-0.119161	-0.0528095	-0.224216	-0.0323316	-0.288579	-1.08489	-0.454833	-1.05326		0.246308	-0.305218	-4.5216	-0.49568
Efficiency	DTT 1.8mM	Toxins		-6.34255	-6.31306	-6.34255	-6.27584	-6.34255	-5.57433	-5.77134	-6.07517	-5.53793	-5.9518	-0.163954	-0.487186	0.0395129	0.0969849	-0.0675174	-0.658447	-0.192427	0.260926	-0.0404542	-0.0546119	-1.13711	0.148092	-5.56713	-5.56503	-5.0916	-4.12435	-3.75589	-3.63365	-6.00174	-0.565454	-0.0970625	-0.0145091	0.0381669	0.0392578	-0.141294	-0.178679	-0.570639	-0.0609663	-5.79591	-0.277856	-0.0315003	0.530982	-0.670423	0.169892	0.282133	0.213224
Efficiency	Geneticin 2mM	Toxins		-4.30563	-4.30563	-4.30563	-4.30563	-4.30563	-4.30563	-4.23005	-4.30563	-4.30563	-3.73056	-4.30563	-4.30563	-4.30563	0.640446	-3.513	-4.03952	-2.49063	-3.58451	-2.55063	-2.19846	-0.813412	-3.15847	0.23812	-3.63662	-3.4464	-2.51949	-2.48324	-2.8591	-3.58045	-4.30563	1.61343	-4.07446	-3.48544	-3.60505	-3.45705	0.560284	1.28907	-0.056815	-4.30563	-4.02892	-2.22058	-4.20049	-1.96893	-2.00063	-2.3472	-1.77973
Efficiency	Geneticin 3mM	Toxins		-1.00533	-2.34206	-2.53472	-0.818591	-0.582491	0.0462383	-3.70363	-3.30749	-2.45377	-1.57842	-1.93433	-1.52057	-1.82131	0.257874	0.10724	-2.059	-0.308897	-0.729457	-0.233872	-0.0516544	0.308501	0.188147	-0.726665	-0.651368	-0.825684	-0.940354	-0.762661	-0.784622	0.877931	-0.00571803	0.495217	-1.75854	-1.58693	-1.41742	-0.921338	-0.321523	-0.797012	-0.443765	-2.28127	-1.35649	0.0314941	-0.149759	-0.563069	-0.699552	-0.814342	-0.610101
Efficiency	Geneticin 4mM	Toxins		-0.896701	-1.76721	-2.19937	-0.207088	-0.506349	1.27216	-1.51762	-1.33707	-1.164	-0.631171	-0.282507	-0.19662	-1.55303	-0.203843	-0.659934	-0.508697	-0.825071	-1.1471	-0.926207	0.24744	-0.911692	-1.03389	-1.19719	-1.10927	-1.49926	-1.21283	-0.919897	-0.862266	-1.31281	-1.80642	-0.438007	-1.02403	-1.12545	-1.09795	-0.955319	-0.774146	-1.30985	-0.529308	-1.7142	-0.507475	0.578416	-0.813434	0.17077	-0.787119	-0.54946	-0.747312
Efficiency	Hog1 inhibitor TA47:2 2µM	Toxins		-0.813619	-0.157811	-0.0437265	-0.395847	-0.59262	-0.297074	-0.632207	-0.235002	-0.283362	-0.583229	-0.140602	-0.17711	-0.0559522	-0.0293607	-0.00436899	0.0358822	-0.00955957	-0.5232	0.0266448	0.128348	0.180798	0.116829	0.192429	-0.0619822	-0.103077	0.347132	0.100835	0.113148	0.02547	-0.307211	-0.0587794	-0.0653074	0.0546994	-0.0817076	-0.0811817	0.174833	-0.256572	0.106645	-0.558207	-0.243195	-0.0424585	-0.0479168	0.254517	0.102857	0.0853589	0.275278
Efficiency	Hog1 inhibitor TA47:2 8uM	Toxins		-3.3995	-3.2186	-3.16917	-0.387992	-6.16849	-4.3342	-4.7334	-5.19168	-4.61946	-5.16955	-0.215251	-0.332402	0.153285	0.11053	0.0996895	0.147252	-0.0228937	-0.144547	0.037787	0.136224	0.195936	0.136452	0.189296	0.0698798	-0.092806	0.238624	0.205603	0.166127	0.160619	-0.342986	-0.0724993	-0.0578046	-0.0594976	-0.0333255	-0.0990422	0.158272	-0.299806	-0.00905726	-0.620108	-0.267814	-0.113131	0.090364	0.237869	-0.0643312	0.265416	0.207671
Efficiency	Hydroxyurea 10mg/mL	Toxins					-3.04794	-2.68889				-0.273243	-3.81627	-0.241173	-0.339697	-0.560057	-0.025427	-0.708004	-1.38353	-0.564755	-0.806576	-0.395176	-0.283992	-0.21952	-0.402339	-0.0543085	-0.300603	-1.08331	-2.14503	-0.761224	-0.865512	-0.815337	-0.569612	-0.466028	-1.51533	-1.81137	-1.42706	-0.890901	-0.453329	-0.924466	-0.652667	-6.12222	-1.8052	-0.439071	-0.241771	-0.275992	0.0335826	-0.361995	-0.973689
Efficiency	Hydroxyurea 15mg/mL	Toxins					-3.35224	-3.48068				0.0038146	-4.48597	-1.13332	-1.36486	-0.974707	-0.0697272	-1.73093	-1.41859	-0.521502	-0.74632	-0.241542	-0.472549	-0.316196	-0.462274	-0.0556418	-0.211168	-1.20853	-3.18839	-0.753806	-0.860394	-0.820114	-0.603677	-0.52746	-2.92967	-3.11616	-2.81723	-1.7224	-0.325347	-0.847934	-0.670575	-6.08708	-3.40521	-0.495197	-0.140073	-0.420376	-0.181181	-0.305416	-1.25309
Efficiency	Hygromycin 0.6mg/mL	Toxins		-6.35846	-4.20608	-3.75057	-6.55064	-4.57323	-3.3184	-6.55064	-6.55064	-6.55064	-6.53853	-0.752712	-0.741015	-1.40011	0.0354136	-0.696844	-1.19351	-0.558741	-0.946667	-0.385062	-0.271984	-0.0872342	-1.06475	-0.666338	-1.80129	-0.766352	-0.237535	-0.156849	-0.245359	-0.437261	-2.65415	-0.0157875	-0.0366931	-0.0290534	-0.0676256	-0.0581221	0.10044	0.0781624	-0.00109724	0.00544199	-0.617644	-0.679516	-0.55614	-0.354113	-0.0374045	-0.403422	0.112062
Efficiency	Hygromycin B 1.25mg/ml	Toxins		-0.645592	-0.75702	-0.523647	-0.917541	-0.428563	-0.412524	-4.10198	-1.57292	-1.39376	-3.76119	-0.348721	-0.393027	-0.0266143	0.0149219	-0.236292	-0.959914	-0.136524	-0.216575	-0.110785	0.0132739	0.0596122	-0.137458	-0.128822	-0.872491	-0.350938	0.0184593	-0.104228	-0.147892	-0.271382	-0.39146	-0.0893046	-0.0860208	-0.10288	-0.12476	0.0268817	0.107291	-0.0629061	-0.0936016	-4.03512	-0.168442	-0.119642	-0.234088	-0.133117	-0.0209127	-0.125145	0.173015
Efficiency	Mercaptoethanol 15mM	Toxins		-2.48774	-1.27778	-1.86821	-4.6931	-6.03514	-4.417	-0.96729	-1.972	-0.817958	-2.10409	-0.360958	-0.374056	0.0525886	-0.424082	-0.469963	-0.661893	-0.504215	-0.549496	-0.194143	-0.415414	-0.102594	-0.179479	-1.05593	-1.25469	-2.04268	-1.19055	-0.212259	-0.111752	-0.492446	-1.00121	-0.4629	-0.454569	-0.255989	-0.199229	-0.139546	-0.394463	-0.342668	-0.696348	-0.147334	-1.8866	-0.383044	-0.0863504	-0.0443667	0.24141	0.13323	0.00205708
Efficiency	Mercaptoethanol 30mM	Toxins		-4.17	-4.17	-4.17	-4.08856	-4.14215	-4.17	-4.17	-3.9452	-3.39877	-3.96235	-2.70684	-2.75354	-1.27348	0.0155016	-0.592806	-3.70191	-2.25805	-1.61936	-1.86478	-0.631836	-0.795851	-1.36794	-2.65447	-2.54198	-1.27443	-0.596067	0.673548	0.789942	-0.703289	-2.40072	-0.0856932	-0.970119	-1.00026	-0.893546	-0.813171	-0.0166613	0.703845	-0.622473	-3.84072	-0.923216	0.048184	-0.742827	-0.999807	1.44305	-1.39383	-0.0383466
Efficiency	MMS 0.005%	Toxins					-0.141731	-0.097459				-0.477639	0.0681735	-0.423669	-0.335125	-0.248911	0.068395	-0.0816862	-0.298751	-0.0975738	-0.310482	0.000497146	0.00119823	0.0748734	0.0197432	0.0736772	0.127233	-0.133188	0.0606235	-0.0525936	-0.00475632	-0.0844065	-0.384357	-0.214731	-0.159516	-0.199561	-0.233764	-0.245381	0.101359	-0.453461	-0.128277	-1.25418	-0.707008	-0.168207	-0.0490062	0.0990979	-0.0223914	0.0798787	0.218458
Efficiency	MMS 0.01%	Toxins										-0.455447	-4.14091	-0.0902334	-0.0497844	-0.23291	0.076395	-0.234025	-0.230209	-0.456013	-0.908571	-0.443002	-0.497408	0.0854945	-0.106496	0.227281	0.137895	-0.303116	0.439353	-0.384693	-0.12888	0.202857	-0.420026	-0.328281	-0.909101	-0.776187	-0.858342	-0.23552	-0.647719	-0.700494	-0.372913		-0.671695	-0.916276	-0.0671477	-0.126168	-0.0492893	-0.223106	-0.210945
Efficiency	Noursethricine 10µg/mL	Toxins		-0.0996666	-3.97829	-3.37877	-4.5312	-6.12675	-3.60731	-5.3139	-3.56572	-4.79915	-5.32361	-2.15324	-1.48514	-1.19339	0.0552105	-0.825186	-3.03437	-0.508952	-0.869783	-0.379849	-0.0767865	0.154626	-0.569762	0.134966	-1.01741	-0.97409	-0.127431	-0.209364	-0.172052	-0.300678	-3.28696	-0.0454398	-0.243338	-0.236281	-0.216396	-0.187621	0.115154	-0.217587	-0.106621		-0.69417	-0.258478	-1.24047	-0.384364	-0.516084	-1.01072	0.125503
Efficiency	Noursethricine 100µg/mL	Toxins		0.104212	-3.42805	-3.42805	-1.59386	-3.42805	0.398762	-0.0390546	-3.1921	-0.209841	-3.42805	-3.42805	-3.41733	0.0985313	1.20559	0.0519057	-1.62733	0.0189687	-1.6954	-0.0161677	-0.46615	1.02829	-1.44934	1.45549	-1.72919	-2.68366	-2.04725	-1.44851	-1.57367	0.281363	0.24252	2.0079	-2.49234	-1.30224	-1.67603	0.127009	0.150632	1.50873	0.173397		-1.53418	-0.591201	-0.151756	0.251824	-1.27522	-0.934604	1.08387
Efficiency	Noursethricine 5µg/ml	Toxins		-1.38624	-0.218729	-0.283302	-0.626015	-0.387288	-0.341551	-1.13393	-0.769742	-0.458783	-0.994026	-0.543483	-0.63485	-0.243985	0.147379	-0.215705	-0.855741	-0.554126	-0.358574	-0.285443	-0.138826	0.141222	0.0601832	0.0276339	-0.00845153	-0.388021	0.0346439	0.0592869	0.0287664	-0.0477295	-0.384807	-0.131712	-0.136769	-0.144532	-0.222157	-0.035148	0.160864	-0.179056	-0.0442076	-2.18269	-0.480797	-0.159279	-0.0822543	-0.0315651	-0.00960618	-0.180019	0.243956
Efficiency	Paramomycin 10mg/mL	Toxins					-2.2087	-1.11161				-0.130688	-6.67785	-2.24915	-1.66008	-4.94707	0.0457394	-0.598752	-0.38725	-0.288154	-0.870276	-0.269954	-0.231029	-0.0426674	-0.156629	0.0204684	-0.545774	-0.543914	-0.200171	-0.127599	-0.0363845	-0.246323	-2.74814	-0.256406	-0.018879	-0.0208193	-0.0976119	-0.102933	0.138061	0.00398987	-0.05524	-6.67785	-0.630226	-0.379571	-1.32027	-0.607917	0.0307291	-0.098619	0.263921
Efficiency	Paramomycin 15mg/mL	Toxins					-5.56055	-1.17406				-0.151908	-6.69005	-2.52502	-1.94767	-6.03789	-0.0102221	-2.22284	-0.556876	-0.453238	-0.801295	-0.373002	-0.261399	0.0185149	-0.207702	-0.0257317	-0.916459	-0.923373	-0.48552	-0.102268	-0.0282041	-0.458561		-0.340521	0.0405287	-0.0624279	-0.0443397	-0.0940738	0.181285	-0.0468803	-0.109496	-6.69005	-1.58829	-0.506935	-0.994375	-0.58752	0.0036718	-0.106099	0.211334
Efficiency	Paraquat 250µg/mL	Toxins					-5.0322	-4.53955				-0.552049	-4.79641	-4.72923	-4.41334	-5.13888	0.574995	-3.78129	-3.27705	-0.106815	-2.48621	-0.563199	0.434543	0.884503	0.702285	0.166407	-3.06742	-1.28325	0.00220129	-2.51968	-0.926764	-3.45596	-2.66107	-0.00809372	-1.79828	-1.56587	-2.32376	-2.36196	0.531941	-2.53299	0.0252917	-5.59293	-5.32464	-2.55611	-0.27516	-0.294452	-0.816179	-3.1722	-1.58559
Efficiency	Paraquat 400µg/mL	Toxins					-3.87384	-3.92905				-2.05734	-3.83947	-4.06168	-4.21222	-4.18529	0.693334	-3.16017	-3.87527	-1.18239	-2.73538	-1.61486	0.762365	1.38915	0.991083	0.573515	-2.94746	-2.74595	-2.33388	-0.715401	-1.72558	-3.5294	-3.07015	-0.733288	-2.43968	-2.45796	-2.37553	-2.84284	1.29477	-2.59493	-0.142823	-4.02915	-4.5534	-2.53811	-1.12309	-0.167934	-1.18548	-2.65471	-2.11044
Efficiency	Rapamycin 0.5µg/mL	Toxins					-0.072244	-0.255821				-0.517271	-0.224876	-0.305299	-0.373397	-0.471356	-0.0347587	-0.0260799	-0.137666	-0.14815	-0.104243	0.0316163	0.0291872	0.0167591	-0.274898	-0.0430452	-0.0395688	-0.384551	-0.10335	-0.0874398	0.0277083	-0.0115575	-0.601635	-0.124747	-0.0850141	0.0678726	0.00319075	-0.0222074	0.189306	-0.296234	0.168833	-1.1699	-0.233472	-0.141197	-0.0380643	0.109746	-0.158396	-0.0135571	-0.0519355
Efficiency	Rapamycin 1µg/mL	Toxins					0.113229	-0.178082				-0.311911	-0.293621	-0.18986	-0.274319	-0.269521	-0.0412167	-0.0734385	-0.193226	-0.111901	-0.0976579	0.0182754	0.0713606	0.0374345	-0.159445	0.0642694	0.130866	-0.280285	0.0330025	-0.0299821	0.020849	0.0514627	-0.350761	-0.00591386	-0.00526915	0.110799	0.0367955	0.00219273	0.191572	-0.106885	-0.00540461	-1.01727	-0.253149	0.00519271	0.069792	0.227416	0.0364859	0.0535271	-0.0351405
Efficiency	Sodium arsenite oxide 3.5mM	Toxins					-0.398339	-0.707544				0.29976	-0.435078	-1.36526	-0.883854	0.251394	0.137676	-0.792546	0.035444	0.377881	0.328991	0.44271	0.398621	0.552187	0.542935	0.54732	0.610722	0.312766	0.366964	-1.12516	-0.0700709	0.207854	0.315307	0.384665	-1.9674	-0.490421	-0.103525	-1.44206	0.72691	0.131565	0.565908		0.0844584	-0.0148539	0.363814	0.606412	0.583101	0.378341	0.558413
Efficiency	Sodium arsenite oxide 5mM	Toxins					-0.248442	-0.168243				0.547231		-0.204042		0.754639	0.303643	-1.22505	0.530392	0.814188	0.773365	0.909943	0.915261	1.04147	1.03454	1.05406	1.14139	0.798127	0.665647	-0.407433	-1.68889	0.458202	0.487762	0.885066	-0.906991	-0.604513	0.29444	-0.576043	1.19954	0.508967	0.955931	-0.363713	0.627475		0.888601	1.15867	1.10552	0.816632	1.05356
Efficiency	Staurosporine 10ug/mL	Toxins		-1.41677	-1.6282	-1.42707	-3.1565	-6.3858	-4.63855	-5.52396	-6.3858	-4.2685	-2.7428	-1.25906	-2.15989	-0.111461	0.116426	-0.553674	-1.4833	-1.47718	-1.59262	-1.13781	-0.895537	-0.219902	-1.46661	-2.34617	-0.555419	-0.93416	-3.3454	-0.868758	-0.858467	-0.599646	-1.50521	-0.487122	-1.20223	-1.26718	-1.55516	-1.97249	-0.750027	-1.18037	-1.55757	-1.50985	-0.638882	-1.36242	-1.54492	-0.170108	-0.616665	-1.52887	-1.11568
Efficiency	Staurosporine 1ug/mL	Toxins		-0.417073	-0.186631	-0.216013	-0.920104	-2.0943	-0.908402	-0.820519	-0.623954	-0.485728	-0.574092	-0.370099	-0.355233	-0.21776	0.122452	-0.198742	-0.509737	-0.2131	-0.525303	-0.192105	-0.0988124	0.104485	-0.0549489	0.0515212	-0.10923	-0.167906	-0.100312	-0.0498806	-0.0388055	-0.179439	-0.49469	-0.0666698	-0.133228	-0.155529	-0.187727	-0.161436	0.167229	0.0435469	0.0421514	-0.391267	-0.172351	-0.268719	-0.173125	-0.0213743	-0.046086	-0.0617831	0.128122
Efficiency	Thiabendazole 25µg/ml	Toxins		-4.30925	-4.30925	-4.30925	-4.30925	-4.30925	-4.30925	-4.19792	-4.28374	-4.30925	-3.69851	-4.30925	-4.30925	-4.30925	0.638876	-3.47762	-3.99535	-2.47622	-3.55839	-2.53559	-2.18945	-0.814676	-3.12524	0.237122	-3.62333	-3.41703	-2.51111	-2.46009	-2.82826	-3.56052	-4.30925	1.6105	-4.02399	-3.44918	-3.57296	-3.43111	0.557112	1.28696	-0.0584489	-4.30925	-3.98552	-2.21808	-4.15641	-1.96776	-1.99944	-2.33723	-1.78197
Efficiency	Thiabendazole 50µg/ml	Toxins			-3.23268	-3.23268	-3.23268	-3.23268	-3.23268	-3.23268	-3.23268	-3.22377	-3.04186	-3.23268	-3.23268	-3.23268	0.736734	-3.21256	-3.23268	-2.26191	-3.21914	-2.34562	-1.70784	-0.712248	-2.55106	-0.132944	-3.02796	-2.99895	-2.13788	-2.25568	-2.48096	-3.13671	-3.23268	2.00115	-3.23268	-3.19686	-3.23268	-3.10223	0.174117	1.10326	-0.147555	-3.23268	-3.23268	-1.78448	-3.23268	-1.63922	-1.42869	-1.90545	-1.56895
Efficiency	Trifluoperazine 100µM	Toxins					-1.07632	-1.07632				-1.07632	-1.07632	0.0053102	0.200292	4.73928	5.06449	5.31601	0.251978	4.30167	0.462845	1.20819	5.56158	5.29582	-0.180807	1.45378	5.11022	5.88811	4.80049	1.08535	0.950037	-0.386336	-1.07632	4.06439	4.76064	4.85525	4.79275	4.60889	0.305736	3.47702	2.1165	4.79779	3.60944	4.49635	5.18677	2.71549	1.27669	1.91076	2.05845
Efficiency	Trifluoperazine 50µM	Toxins					-4.78458	-3.58485				-5.04542	-5.11714	-0.0205974	0.0387204	0.0422144	0.235209	0.248697	-0.160427	0.189321	0.146219	0.0581209	0.125048	0.34412	0.0768979	0.184719	0.189527	0.0756563	0.248109	0.0189502	0.135792	-0.00348847	-0.162305	0.0793281	0.116717	0.153279	0.189513	0.21404	0.111545	0.0587998	0.301375	0.14053	-0.0317265	0.143178	0.148859	0.112427	-0.140631	0.16197	0.126527
Efficiency	Tunicamycin 1.5µg/mL	Toxins					-4.36102	-4.90872				-1.03964	-1.80367		-1.97785	-4.40324	-0.58564	-4.0119	-4.9119	-3.98063	-4.23419	-4.0014	-4.09086	-4.34577	-4.09888		-4.22287	-4.08622	-3.6023	-1.72496	-1.8572	-1.94136	-4.28017	-3.73896	-2.22908	-2.10363	-1.63062	-0.638161	-4.1633	-0.534572	-4.38533	-5.70171	-4.65382	-2.5547	-3.31768	-2.46259	-1.25483	-4.03025	-0.109036
Efficiency	Tunicamycin 1µg/mL	Toxins						-1.4694				-0.903696	-1.6116	-3.01684	-1.70933	-4.91544	-0.135665	-3.00984	-3.21245	-4.23161	-1.21583	-4.26667	-3.85647	-2.40233	-4.5169	-3.63108	-3.89251	-3.14823	-4.16898	-1.14796	-1.33782	-1.58329	-1.51779	-2.62633	-1.19301	-1.05882	-1.19437	-0.574508	-2.96771	-0.118587	-2.81701	-5.89264	-3.06043	-0.922617	-2.75792	-1.70854	-1.05677		0.0320571
Efficiency	CdCl2 100µM	Environment & Metabolites					1.00575	-2.55924				-4.57147	0.938883	0.644901	0.55533	-4.93283	0.18644	0.559285	-0.493308	0.417949	-1.66556	0.659491	0.612669	0.740339	-0.0569284	0.646306	0.740899	-1.28558	0.18593	0.733062	0.778148	-3.84985	0.15526	-0.417312	0.661134	0.656346	0.702791	0.572299	-0.131887	0.180442	-0.728926	-0.378186	-0.618836	0.485672	0.510471	0.18744	0.988359	0.727898	1.06021
Efficiency	CdCl2 150µM	Environment & Metabolites					0.948771	-1.93667				-4.53795	1.30614	0.89997	0.887997	-4.52412	0.488596	0.917792	-0.043509	0.694624	-2.1557	0.960228	0.924964	1.00708	0.360327	0.911416	0.999766	-1.10958	0.56123	1.00957	0.997766	-3.42352	0.448741	-0.105596	1.01148	1.03125	0.971667	0.910319	0.0978362	0.572236	-0.411106	-0.438965	-0.336012	0.81433	0.63573	0.332798	1.29357	1.06028	1.33928
Efficiency	Citric acid 46mg/mL	Environment & Metabolites		-0.364024	4.08167e-05	0.0840327	-0.118538	-0.420733	-0.589452	-0.349803	-0.629336	-1.14304	-0.612725	0.052879	0.0332717	0.195481	0.0959106	0.052201	-0.149206	-0.0264609	-0.135827	-0.11349	-0.0530874	0.271307	0.0421919	0.00765882	0.0107414	0.00322755	0.141049	0.131599	0.128363	-0.139337	-0.212729	0.159115	0.152754	0.114726	0.0136934	-0.0320621	0.193244	0.215309	-0.00988673	0.252381	-0.143545	-0.0292427	0.0136269	0.249986	0.202864	0.108687	0.185617
Efficiency	Citric acid 55mg/mL	Environment & Metabolites		-6.03859	-5.92498	-6.03859	-6.03859	-6.03859	-5.96689	-5.4415	-5.81879	-5.97991	-6.03859	-4.33943	-3.94592	-0.0314894	0.11903	0.0610999	-3.0191	0.150709	0.246163	0.365135	0.449053	0.608485	0.365741	-1.05827	0.359435	0.449038	-0.851316	0.335391	0.482701	0.366153	-0.00195059	-0.00877049	0.189088	0.190598	0.27539	0.25175	0.517255	0.386952	0.344964	0.622061	-0.873718	-4.35494	0.254021	0.572942	0.593445	0.571538	0.244314
Efficiency	Citric acid 62.5mg/mL	Environment & Metabolites		-6.04037	-5.22451	-5.26245	-1.769	-4.14642	-3.88939	-4.03421	-4.7542	-5.29565	-5.06794	-2.67887	-2.37601	0.166206	0.378117	0.330186	-0.610545	-0.0787614	-0.00238051	0.151077	-0.0743196	0.375681	0.056686	-0.824202	0.168921	0.421211	-0.282634	0.283897	0.391929	0.166442	-0.173024	0.28869	0.207848	0.218278	0.0934142	-0.051142	0.116991	0.470211	0.289277	-0.201796	-0.2863	-3.18577	0.278075	0.377831	0.177415	0.12928	-0.153759
Efficiency	CoCl2 0.015mM	Environment & Metabolites					-2.45205	-0.793038				-0.00426523	-0.884439	-0.248608	-0.57496	-1.44775	0.0145552	-1.13256	-2.73146	-0.367118	-0.184594	-0.738091	-0.587682	-0.298266	-0.019096	-0.075652	0.246667	0.0303793	-1.76148	-0.31937	-0.738884	-6.12082	-2.37376	-2.04778	0.0411233	0.0311105	0.0984319	0.15959	0.29272	-0.102066	0.145712	-2.2992	-2.51785	-1.46336	-0.141698	-0.408714	0.0917615	-1.00571	-0.409354
Efficiency	CoCl2 0.01mM	Environment & Metabolites					-3.0493	-1.3659				-0.984684	-0.424864	-0.0599994	-0.262128	-1.32197	0.0654602	-1.34767	-2.35613	-0.60761	-0.01472	-0.693295	-0.830161	-0.578284	-0.056273	-0.0472714	0.173465	-0.143819	-2.12437	-0.0874572	-0.217085	-3.4669	-2.365	-1.78255	0.120124	0.110536	0.188451	-0.0267936	0.249789	0.0239527	0.191936	-4.02578	-2.85501	-1.25571	-0.246893	-0.205157	0.156157	-0.806171	-0.0541577
Efficiency	Cold 16°C	Environment & Metabolites					-0.108187	-0.0770957				-1.21401	0.0173315	0.0333716	0.0673137	-0.00596774	0.0670879	-0.094454	-1.15613	0.268501	0.0892948	0.217663	0.156124	0.104688	-0.277953	0.297479	-0.0993374	-0.408297	0.263875	-0.107261	-0.0275189	-0.862758	-0.542486	-0.048256	-0.51485	-0.603247	-0.56293	-1.29298	0.306315	-0.629041	0.00577734	-0.617237	-0.678625	-0.0165719	-0.466591	0.012396	0.08105	0.0543656	0.196245
Efficiency	Cold 19°C	Environment & Metabolites					-0.0866885	-0.0284077				-0.70999	0.0669538	-0.150036	-0.000494743	-0.0858533	0.150817	-0.0783548	-1.0361	0.199453	-0.00378277	0.182101	0.13782	0.167253	-0.309434	0.243646	0.0238842	-0.251839	0.234283	-0.0320658	0.0143597	-0.72195	-0.307323	-0.0472138	-0.81699	-0.84356	-0.653336	-0.870764	0.232846	-0.359075	-0.132762	-3.26534	-0.577354	-0.117892	-0.263204	0.168446	0.0491564	0.125737	0.26891
Efficiency	Cold 24°C	Environment & Metabolites					-0.153556	-0.0564521				-0.409544	0.0659395	-0.391551	-0.306527	-0.284995	0.0464783	-0.119558	-0.8927	-0.00967827	-0.134732	-0.0395993	-0.0525037	0.0557265	-0.204653	0.066401	0.0270342	-0.301319	0.0656495	-0.120265	-0.0767371	-0.537679	-0.425713	-0.123279	-0.732828	-0.728555	-0.570649	-0.659723	0.0907419	-0.356898	-0.210024	-1.36431	-0.693794	-0.21633	-0.154002	0.0857716	-0.0835561	0.0935707	0.172165
Efficiency	CuCl2 0.375mM	Environment & Metabolites					-0.890562	-0.894116				-4.85224	-0.508366	-4.24537	-2.24394	-0.708568	0.0757348	-0.250091	-0.0200389	-0.426267	0.0335267	0.102338	0.158517	-0.424441	-0.0735845	-0.261958	-0.115567	-0.335057	-1.14577	-2.45239	-2.22804	-0.490728	-1.38498	-0.156829	-2.41473	-2.08939	-2.60478	-2.20576	-0.164098	-1.13656	-0.458975	0.169052	-1.72057	-0.256296	-0.0524443	0.184592	-1.74063	-0.346924	-2.22864
Efficiency	CuCl2 0.75mM	Environment & Metabolites					-1.37409	-1.18133				-6.09358	-0.885431	-3.62567	-4.94133	-0.590039	-0.189111	-0.569489	-0.0291698	-1.08022	-0.119181	0.0385081	0.0580213	-0.858394	-0.166435	-0.5839	-0.362703	-0.819046	-3.17022	-3.62644	-3.47399	-0.653556	-1.90915	-0.425639	-3.28784	-1.67757	-2.91924	-3.06584	-0.521266	-1.74874	-0.664644	0.0382215	-3.58638	-0.47852	-0.266148	0.046283	-1.37635	-0.810819	-3.12146
Efficiency	DHA 100mM	Environment & Metabolites		-0.182352	-0.921407	-3.81776	-0.631335	-0.273535	-0.210883	-4.88778	-4.95047	-2.83373	-5.02238	0.0395189	-0.146759	0.0233352	0.199683	0.0321603	-0.169515	0.0971926	-0.0556359	0.15714	0.207216	0.265486	0.227932	0.359909	0.0941549	0.0772164	0.269606	0.0443989	0.0519396	0.187505	0.057564	0.112534	0.135449	0.159877	0.160938	0.167321	0.333107	-0.00293174	0.14308	-0.984494	-0.0425404	-0.0681836	0.240507	0.42336	0.693829	0.174263	0.36908
Efficiency	DHA 200mM	Environment & Metabolites		-0.991931	-0.846159	-0.832727	-0.883199	-0.999021	-0.675797	-0.957604	-0.897471	-1.06266	-0.884043	-0.413906	-0.580342	-0.0295514	0.614612	1.16609	-0.415766	2.59234	0.464229	2.69679	2.40863	3.61461	3.54712	3.34489	1.44989	2.27374	0.678002	0.876186	0.748785	1.37519	1.5537	2.8476	-0.21381	-0.220894	-0.179897	-0.126776	3.62478	1.75927	2.9355	-1.10523	-0.178346	1.48529	3.3052	3.37939	2.95248	2.77119	-0.157876
Efficiency	Ethanol 13%	Environment & Metabolites					-3.92276	-3.92276				-3.92276	-3.92276	-1.55728	-0.780885	-3.92276	0.815272	0.32273		0.11228	-0.123595	0.226629	0.193096	-0.506684	-3.70155	-1.07017	-2.00234	-0.54738	-1.87101	-0.600594	-0.510189	-3.92276	-1.4537	0.141533	-2.18263	-2.72263	-2.51747	-3.00602	0.0531664	-1.89686	-0.531197	-1.48021	-0.424838	0.133509	-0.0974718	0.215552	0.107503	0.0613689	-0.232234
Efficiency	Ethanol 16%	Environment & Metabolites					-0.858202	-0.858202				-0.858202	-0.858202	-0.858202	-0.858202	-0.858202	1.49482	-0.0724462	-0.858202	-0.66103	-0.858202	0.139768	-0.109616	-0.256672	-0.858202	-0.66927	-0.858202	-0.42065	-0.858202	0.101583	0.395318	-0.858202	-0.858202	0.285728	-0.858202	-0.858202	-0.858202	-0.858202	-0.140671	-0.858202	-0.426399	-0.843064	0.596855	0.234001	-0.730266	-0.24987	-0.858202	0.63136	0.0552851
Efficiency	Ethanol 5%	Environment & Metabolites					-0.398731	-0.754612				-0.0264461	-0.214795	-0.41812	-0.424468	-1.30704	0.0756962	0.153978	-0.0387282	0.12375	0.165143	0.130179	0.192466	0.180726	0.0464719	0.293796	0.263483	-0.112846	0.119054	0.124638	0.102748	-0.485668	-0.205883	-0.0711409	0.0418044	0.108884	0.116659	0.0149722	0.055828	-0.254368	0.0894973	-2.04297	-0.790786	-0.0933373	0.206884	0.196495	0.0479579	0.328446	0.178284
Efficiency	Ethanol 7%	Environment & Metabolites						-4.68618					-0.487011	-0.829978	-0.417928	-6.48724	0.189085	0.375693	-0.183398	0.258701	0.343189	0.413266	0.33192	-1.54722	-2.16296	0.388473	0.110604	-0.245586	0.0515939	0.389184	0.137919		-0.136183	-1.38447	-0.24559	-0.226052	-0.200584	-0.927372	0.216746	-0.569596	0.256507	-6.48724	-1.32209	0.0465645	0.257511	0.263592	-0.0142101	0.341131	0.211562
Efficiency	Formaldehyde 0.4mM	Environment & Metabolites					-0.521515	-0.432394	-0.175853		-1.22035	-0.743671	-0.6061	-0.0657708	-0.0926748	-0.0717576	0.119029	-0.0571423	-0.448739	-0.518371	-0.481072	-0.46	0.103131	0.110955	-0.280873	0.0661087	0.0455216	-0.12478	0.125805	-0.0406039	-0.0607085	-0.0336374	-0.466536	0.0382224	-0.166271	-0.397648	-0.404963	-0.35301	0.19009	-1.63139	-0.0559909	-0.0542834	-0.284701	-0.0796339	-0.0530493	0.0362186	0.0858056	0.0732964	0.0944918
Efficiency	Formaldehyde 1mM	Environment & Metabolites		-0.0442173	-0.0442173	-0.0442173		-0.0442173	-0.0442173	-0.0442173	-0.0442173	-0.0442173	-0.0442173	-0.0442173	-0.0442173	6.22694	-0.0442173	6.23154	-0.0442173	5.70432	5.41792	6.01149	6.32393	6.49562	6.09643	6.45354	6.42798	5.95383	5.72405	-0.0442173	-0.0442173	6.55898	6.11752	6.47715	-0.0442173	-0.0442173	-0.0442173	-0.0442173	6.55778	5.74986	6.54945	6.42093	-0.0442173	6.21187	6.42747	6.4349	6.67331	6.24811	-0.0442173
Efficiency	Formaldehyde 2mM	Environment & Metabolites														1.25925		6.02063		5.27556	5.00149	5.75723	4.89046		5.87865	5.92221	6.05993	5.5643				6.53489	5.8054	6.44796					6.69414	5.77946	6.53606			5.79401	6.39673	6.23001	6.64229	5.80368
Efficiency	Heat 37°C	Environment & Metabolites					-5.34908	-5.37408				0.308606	0.369193	-1.15277	-0.987381	-4.18639	0.37301	0.143176	-0.0833405	0.17264	0.0814241	0.29465	0.104829	0.0431525	0.295902	0.440899	0.321792	-0.0112279	0.195637	0.271403	0.277613	0.12251	-0.205604	0.31295	0.128754	0.0636545	-0.0243099	-0.156985	0.345897	-0.203916	0.318042	-1.05212	-0.0943191	0.236844	0.245083	0.418162	0.245503	0.428339	0.380885
Efficiency	Heat 40°C	Environment & Metabolites					-5.89464	-5.89464				-5.89464	0.486182	-5.26435	-2.41834	-5.10939	0.364258	-0.567137	-2.53413	-0.31242	-3.10283	0.200525	0.280192	0.480321	-1.45324	-1.00577	0.304312	0.0251586	-0.937243	0.348615	0.425509	-0.564135	0.347384	0.754006	-3.67914	-3.76058	-3.40169	-5.80642	0.624884	-1.47218	0.545633	-5.89464	-3.27878	-0.37615	0.473201	0.145023	0.471491	0.560517	0.874316
Efficiency	Heat 41°C	Environment & Metabolites		-5.78448	-5.78448	-5.78448	-5.78448	-5.78448	-5.78448	-5.78448	-5.78448	-5.78448	-5.78448	-5.78448	-5.78448	-5.73577	-0.0391337	-1.72567	-4.86392	-1.55837	-3.45676	0.0557195	0.188168	0.209315	-4.90263	-2.16694	-0.319254	0.0759133	-1.87992	0.471356	0.396282	-0.517083	-1.14239	0.425256	-3.69894	-3.63682	-3.61783	-3.58934	0.539886	-2.61842	0.304499	-5.78448	-3.69716	-1.81305	-0.48363	-1.39949	0.419551	0.460684	0.375446
Efficiency	Heat 42°C	Environment & Metabolites		-2.04312	-1.8659	-1.53126	-1.5007	-1.58275	-2.9213	-2.57717	-2.20113	-1.37797	-1.58279	-2.83851	-2.9213	-1.40251	-1.28027	-0.843071	-2.03254	-0.189904	-0.805058	0.0353783	0.753997	2.2405	-1.25952	-1.09953	-0.935726	0.0423025	0.21614	2.87201	2.77756	-0.919107	0.194967	-0.168327	-0.70662	-0.732492	-0.670721	-0.896547	2.98582	0.611147	3.19742	-1.46728	-2.17655	-0.770281	-0.115211	-0.63358	2.27251	-0.100853	-0.605437
Efficiency	Heat 43°C	Environment & Metabolites		-1.93271	-1.93271	-1.93271	-1.93271	-1.93271	-1.93271	-1.93271	-1.93271	-1.93271	-1.93271	-1.93271	-1.93271	-1.93271	-0.31939	-0.233514	-1.93271	-0.228817	-1.67688	-0.172771	0.321372	1.08185	-1.93271	-1.41833	-1.4116	-0.478312	-0.0511056	1.12859	1.38819	-1.93271	-0.31885	0.751713	-1.47006	-1.51439	-1.32536	-1.22006	-0.133818	0.79034	0.153034	-1.93271	-1.93271	-0.00126952	-0.693704	-0.850661	0.622935	-0.216396	-1.35532
Efficiency	KCl 1.45M	Environment & Metabolites					-0.762132	-0.776902				-0.598454	-1.36781	-0.302781	-0.419523	-6.17959	-0.134257	-0.0648318	-0.22166	-0.314573	-0.43173	-0.223284	-0.254731	0.0718342	-0.235366	-0.224665	-0.18468	-0.351231	-0.24678	-0.264812	-0.272792	-0.229211	-0.295843	-0.265153	-0.202025	-0.254012	-0.22523	-0.351846	-0.0122549	-0.221863	0.0886578	-0.756373	-0.350307	-0.521018	-0.24049	-0.220395	0.0471461	-0.386404	-1.56876
Efficiency	KCl 2M	Environment & Metabolites					-4.07211	-4.07211				-4.07211		-0.769459	-0.759176	-4.07211	0.382276	1.46322	0.399417	1.24806	0.796712	1.5771	1.1585	0.932778	1.42463	1.28197	1.07696	1.13097	0.703761	1.09563	1.05388	-1.7617	0.586642	0.910084	0.611532	0.652634	0.636353	-2.73527	0.759625		1.32275	-2.75261	1.06311	-0.3601	1.74225	1.54664	1.40147	1.53043	-3.29187
Efficiency	LiCl 150mM	Environment & Metabolites					-6.51988	-6.3726				-6.51988	-2.52344	-5.84546	-5.73253	-3.08274	0.229261	-5.05245		-0.210673	-0.0926221	-0.128311	-0.530736	-1.51368	-4.56425	-0.0905708	-0.320518	-2.24013	0.152395	-4.62099	-4.1434	-6.51988	-0.484214	-0.118818	-5.5167	-5.10973	-5.05949	-5.73187	0.240177	-4.09648	-0.0740459	-6.51988	-5.39548	-0.661511	-0.0998552	-0.138182	-5.26032	-0.232849	-4.88298
Efficiency	LiCl 225mM	Environment & Metabolites					-6.49297	-6.56703				-6.56703		-5.7014	-5.91085	-3.74961	0.0791864	-6.49011		-0.325571	-0.372999	-0.279633	-0.61432	-2.32656	-6.39525	-0.262444	-0.923474	-4.09302	-0.0462261	-5.35656	-5.22266	-6.56703	-1.11154	-0.293809	-5.48104	-5.65156	-5.14214	-5.68124	0.0360155	-4.91148	-0.259134	-6.56703	-5.77687	-1.25555	-0.342181	-0.438804	-5.20013	-0.582204	-5.23337
Efficiency	Malic acid 52mg/ml	Environment & Metabolites		-0.183263	0.0774635	0.123059	-0.167756	0.22337	0.046599	-0.113754	-0.26744	-0.0648704	-0.327209	0.00417967	0.0671147	-0.0119929	0.152841	-0.0339492	-0.0891373	-0.0653198	-0.191314	0.0330186	0.0642164	0.201193	0.0504226	0.0665838	-0.0409934	-0.0937111	0.177408	-0.00566586	-0.0679511	-0.168265	-0.195978	0.021251	-0.0180239	0.0261734	0.0947157	0.0394991	0.160968	-0.0949519	-0.12256	0.202359	-0.0190366	0.0315203	-0.0128666	0.175681	0.153129	0.125469	0.238822
Efficiency	Malic acid 62.5mg/ml	Environment & Metabolites		-0.235877	-0.0582202	-0.0084211	-0.132563	0.237622	0.00334432	-0.193101	-0.478806	-0.134366	-0.240463	0.0530651	0.109861	-0.050315	2.22045e-16	-0.0759014	-0.0954394	-0.116127	-0.276223	0.0049601	0.0213535	0.199135	-0.00560572	0.00791229	-0.00271728	-0.0955827	0.0518436	-0.100233	-0.0145849	-0.186032	-0.174545	-0.0129482	-0.0210712	-0.0684286	-0.0114474	-0.0243413		-0.195114	-0.158455		-0.0965312	0.031603	-0.0713208	0.107191	0.0892437	0.042302	0.242434
Efficiency	Methanol 10%	Environment & Metabolites		-4.6161	-4.6161	-4.6161	-4.6161	-4.6161	-4.09074	-4.6161	-4.6161	-4.6161	-4.6161	0.346809	0.600779	-3.79765	1.64151	1.65549	-0.130491	-1.44711	-3.18655	-1.74677	0.8424	-1.77108	-4.6161	-0.668738	-0.99211	0.516812	-3.37294	1.14047	1.00599	0.689507	-0.715823	1.24629	-3.66765	-4.04103	-3.81183	-3.2362	1.62234	-3.51955	0.989704	0.761283	1.15222	1.2065	0.600119	1.05822	0.656907	0.925374	0.47538
Efficiency	Methanol 2%	Environment & Metabolites		-3.179	-3.179	-2.85035	-3.179	-2.34711	-1.28034	0.206346	-3.179	-2.95991	-3.179	-1.26286	0.136929	-3.179	-1.11022e-16	-0.0129231	-0.525577	-0.322062	-0.551218	-0.0712326	-0.119332	-0.328065	-0.654458	0.21085	-0.450434	-0.639834	-0.960384	-0.474006	-0.315381	-0.165364	-0.737463	0.445147	-0.827022	-0.899321	-0.542565	-0.236034	0.0428436	-0.956717	-0.112219	0.570815	0.54609	0.443259	-0.479595	-0.363894	0.136204	0.149768	-0.241724
Efficiency	Methanol 5%	Environment & Metabolites		-5.4575	-3.20107	-5.38562	-6.08586	-6.37756	-2.96697		-4.51294	-5.24586	-5.09853	-0.126002	-0.281524	-0.123966	0.134096	0.342285	-0.370104	-1.41001	-1.00826	-1.22178	-0.357328	-0.562644	-2.31486	-0.795919	-0.611631	-0.573173	-2.64111	0.433611	-0.334484	0.15573	-0.911515	-0.14945	-1.77242	-1.91887	-2.76754	-1.29087	0.33332	-2.79593	-0.0444971	0.258113	0.137541	0.030679	0.217014	0.186519	0.247037	0.0719086	-0.0715019
Efficiency	Methanol 7.5%	Environment & Metabolites		-1.59798	-2.83819	-1.46679	-2.5691	-1.33511	-0.577012		-2.30414	-4.27642	-5.23304	-0.0131063	-0.131835	-1.04286	-0.00456284	0.0780254	-0.671005	-0.928577	-1.37155	-2.04845		-0.0689036	-2.57209	-1.08989	-2.35433		-3.9098	0.190455	0.27739		-0.846897	-0.35883	-3.55197	-2.85705	-4.12959	-1.32881		-3.09247	0.112422	-0.629199	-0.0626003	-0.240866	-0.655806	-0.0366074	-0.723134	-0.0218519	0.400232
Efficiency	Methylglyoxal 2mM	Environment & Metabolites		-0.533821	-0.0503517	-0.113413	-0.510483	-0.264494	-0.367537	-0.619505	-0.498785	-0.356617	-0.531535	-0.243288	-0.303562	-0.0943635	0.0958313	-0.116017	-0.586812	-0.187061	-0.324623	-0.148553	-0.0377814	0.161804	0.000253648	0.0670123	0.0235734	-0.210588	0.119983	-0.209645	-0.0924907	-0.227474	-0.66229	-0.149174	-0.147353	-0.154787	-0.160039	-0.145733	0.0753382	-0.126765	-0.0816396	-0.968938	-0.377641	-0.203668	-0.0926564	0.0710836	0.0372587	-0.0750859	0.178577
Efficiency	Methylglyoxal 4mM	Environment & Metabolites		-0.523181	-0.0769936	-0.017728	-0.415195	-0.176288	-0.205403	-0.61158	-0.520652	-0.442945	-0.599859	-0.152938	-0.259361	-0.155418	0.0981627	-0.132202	-0.636472	-0.220315	-0.656769	-0.137139	-0.0626153	0.156798	0.0172279	0.0919015	0.0750091	-0.161972	0.128713	-0.134458	-0.0402373	-0.253728	-0.570432	-0.0793701	-0.200384	-0.148495	-0.117701	-0.0796966	0.140786	-0.223452	-0.0473423	-1.77429	-0.345436	-0.432085	-0.115888	-0.262069	0.0753305	-0.0134194	0.224626
Efficiency	NaCl 0.85M	Environment & Metabolites					-0.308904	-0.453112				-1.24729	-1.15276	-0.251168	-0.501669	-0.251759	0.16231	-0.936953	-2.0889	-0.199941	-0.251246	-0.186739	-0.512875	0.292424	-0.405996	0.103073	0.12359	-0.811637	-0.0129403	-0.294403	-0.321948	-0.77212	-0.430878	0.0327978	-2.12583	-2.19454	-2.1912		0.18083	-1.65808	-0.103669	-6.32018	-1.21554	-0.464604	-0.0405775	0.0563089		0.0025961	-0.517909
Efficiency	NaCl 1.25M	Environment & Metabolites					-1.20848	-1.04029				-5.88882	-3.07713	-0.58117	-1.04994	-1.00793	-0.0735289			-0.251735	-0.347219	-0.209359	-0.327945	0.229834	-0.457923	0.0231442	0.0446582	-1.05332	-0.0615862	-0.911543	-0.651925		-0.576106	0.0379311	-4.03864	-3.76272	-3.79572		-0.041338	-2.16431	-0.10451	-6.22167		-0.564326	-0.0604924	0.0281615	-4.00455	-0.0784528	-2.44131
Efficiency	NiCl2 0.375mM	Environment & Metabolites					-0.0829027	-0.130118				-0.489816	0.230331	-0.0335843	-0.0473317	-0.129309	0.0828726	0.302415	-0.187291	0.116726	-0.0908691	0.164022	0.121751	0.183832	0.386941	0.306535	0.390341	0.320376	0.317134	0.0651764	0.0354839	-0.0596552	-0.12941	0.327045	0.0622002	0.104038	0.0649623	0.0548903	0.252707	0.0684684	0.123628	0.32231	-0.325259	-0.128949	0.126016	0.450282	0.358582	0.342814	0.426511
Efficiency	NiCl2 0.75mM	Environment & Metabolites					-0.293891	-0.210989					0.556416	0.201987	0.375746	0.22465	0.293083	0.625824	0.332582	0.0968795	0.0306782	0.296477	0.265862	0.306949	0.655646	0.579332	0.704479	0.482524	0.458106	0.491327	0.445718	0.250007	-1.08584	0.627355	0.473607	0.4866	0.445337	0.329425	0.744878	0.606407	0.363637	0.696683	-0.169681	0.170456	0.384178	0.716581	0.660438	0.567139	0.679536
Efficiency	Oxalic acid 12.5mg/ml	Environment & Metabolites		-2.58245	-2.58245	-2.52769	-2.22164	-2.34191	-1.70191	-1.42026	-1.68588	-1.73365	-0.937705	-0.880813	-0.0192349	2.75058	1.11022e-16	0.484358	-1.78572	-1.16162	-2.30323	-0.86915	-0.621219	-0.120263	-0.966945	-0.195959	-1.59655	-1.85263	-0.669245	2.80211	2.93061	-2.09659	-1.93782	-0.677264	0.306522	0.443699	0.454806	0.538204		1.77098	-1.77002		-0.989611	-0.760919	-0.0200991	0.859815	0.881536	0.148334	-0.0428821
Efficiency	Oxalic acid 8mg/ml	Environment & Metabolites		-5.02029	-3.73574	-3.70643	-5.47925	-4.34308	-3.80344	-4.76959	-4.85114	-5.02489	-4.68567	-0.108276	0.568769	-0.0313975	-1.11022e-16	0.1187	-3.82434	-3.05163	-0.932635	-2.3438	-2.67994	0.339598	-3.07824	-0.95789	-1.16696	-0.368648	-1.57184	0.655054	0.507974	-3.33752	-5.04442	-2.0532	-0.114671	-0.200964	-0.529388	-0.131961		0.085368	-4.35552		0.0752648	-3.96524	-1.78253	0.0581466	0.289447	-0.997077	0.482299
Efficiency	pH 2	Environment & Metabolites					-0.0472777	-0.482376				-0.080381	-0.0055051	-0.565605	-0.616884	-0.396016	0.0679156	-0.146174	-0.228968	-0.128712	-0.210163	0.013285	-0.170034	-0.00410769	-0.179903	-0.22378	-0.0302771	-0.0933494	0.175774	-0.325621	-0.254683	-0.237403	-0.461395	-0.165768	-0.28002	-0.285196	-0.268245	-0.53329	0.24015	0.0494116	-0.0544648	-6.62868	-0.25036	-0.219695	-0.216046	0.163721	0.108989	-0.0568881	-0.0238374
Efficiency	pH 3.5	Environment & Metabolites					0.104673	0.0463929				0.129209	0.394077	0.250927	-0.064896	-0.0104833	0.214269	0.135023	-0.141986	0.0853436	-0.146975	0.060044	0.0883483	0.298168	0.323525	0.197109	0.250053	0.0730937	0.296461	0.122317	0.206106	0.226468	-0.384263	0.031335	0.0885456	0.252931	0.143199	0.0755696	0.415151	0.0307012	0.0900376		-0.488013	-0.127435	-0.014608	0.414801	0.33197	0.277982	0.376244
Efficiency	pH 7	Environment & Metabolites					0.00961805	-0.31863				-0.471625	0.0349844	-0.380892	-0.333977	-2.00268	0.0401512	-0.187621	-0.118142	-0.0580369	-0.108052	-0.0282314	-0.0517099	0.0965925	0.0210313	0.0805969	0.123703	-0.166812	0.125886	-0.0697488	-0.0475929	-0.315713	-0.336644	-0.0216398	-0.276066	-0.327568	-0.295234		0.133558	-0.717286	0.00270973			-0.121307	-0.0843415	0.135278	0.0406075	0.0190506	0.151376
Efficiency	Selenomethionine 0.03mM	Environment & Metabolites		-0.888706	-1.2477	-0.504709	0.295926	0.205463	0.210413	-1.94567	-1.11869	-0.223591	0.145924	0.313253	0.127935	0.169513	0.412274	0.0986915	0.00449892	0.0716727	0.0549166	0.112408	0.00937141	0.247262	0.337125	0.452751	0.252342	-0.108839	0.352991	0.108236	0.0938632	0.251648	-0.33131	0.0183102	0.109506	0.0611182	0.0593905	0.0893846	0.32355	0.267268	0.338952	-1.10737	-0.396129	-0.0459716	0.128316	0.338091	0.434891	0.438011	0.225811
Efficiency	Selenomethionine 0.06mM	Environment & Metabolites		-2.60173	-1.8639	-2.09106	-0.190813	0.929258	1.19629	-1.75342	-2.58992	-0.979835	-1.67288	3.14263	3.02321	0.957714	2.59445	1.95022	0.1705	1.15765	2.14279	3.22095	3.01173	2.64967	2.86335	3.40518	2.31072	2.86114	3.23937	3.24712	3.32861	0.944793	2.9115	3.17522	3.22461	3.21693	3.25465	3.16298	3.2903	1.05068	2.34053	1.46783	0.291691	2.51164	3.19606	3.05351	3.51806	3.52562	3.32532
Efficiency	Synthetic wine must 2%	Environment & Metabolites		0	0	0	-1.07962	-1.12401	0	0	0	-7.08237	-7.15303	-0.0140993	-0.123865	-6.04464		0.169911	0.18598	0.319712	0.464804	0.308083	0.346554	0.387307	0.411929	-0.560772	0.151092	0.273575	-0.306255	-0.787246	-0.759208	0.377546	0.0913041	0.343518	-0.761696	-0.87213	-0.870456	-0.142831	0.0598359	0.438223	0.286682	-0.0938034	0.104543	0.00324603	0.0144322	-0.715316	-0.0227739	0.503894	0.243769
Efficiency	Tartaric acid 45mg/mL	Environment & Metabolites		-5.79105	-5.07602	-5.79105	-5.21427	-5.79105	-5.79105	-5.79105	-5.79105	-5.59576	-5.67157	-4.85714	-4.84086	-2.82248	-1.54554	-0.412697	-5.79105	-0.503341	-4.24912	0.312852	0.450358	-0.111169	-3.56345	-2.69056	0.266469	-0.135213	-1.44597	-0.57154	-0.611576	-1.15133	-0.227518	-0.443483	-4.2569	-4.25756	-4.14581	-4.50519	0.220306	0.593491	-1.97091	0.711123	-3.10441	-2.12856	0.62139	0.852253	0.170398	0.269377	-0.496832
Efficiency	Tartaric acid 60mg/mL	Environment & Metabolites		-6.04557	-6.04557	-6.04557	-5.98661	-6.04557	-5.07842	-5.87863	-6.04557	-5.87963	-5.7212	-5.65857	-5.79368	-0.973944		-0.143101	-5.82976	-0.0171959	0.107795	-0.054332	0.146543	-0.156397	-5.32947	-1.20248	-0.177806	-0.567012	-1.35593	-1.12615	-1.40025	-4.6778	0.265985	-0.125619	-3.2588	-3.0639	-2.95637	-3.22475	-0.35697	0.211522	-3.68386	0.293892	-0.870225	-1.05069	-0.0303353	0.481566	-0.274609	0.0459244	-1.93111
Efficiency	YPD	Environment & Metabolites		0.0510284		-5.35173		-0.0645185	-0.00567216	-5.87761	-5.35805	-5.83042	-6.94856	-0.205893	0.0706799	-0.014886	0.0378019	0.0235385	0.0324241	0.0751191	0.149	0.173079	0.273717	0.277266	0.193758	0.208593	0.155708	0.333452	0.237085	0.195453	0.172033	0.252919	0.251897	0.110409	0.287731	0.262621	0.26387	0.197492	0.125477	0.233069	0.242989	0.192214	0.0826234	0.0290678	0.17759	0.106287	0.143707	0.216542	0.274803
Efficiency	Adenine as N-source, same in preculture	Nitrogen utilization		-1.9216	-1.09321	-1.41116	-0.809001	-1.33314	-0.276169	-1.22609	-0.842535	-0.820071	-0.870707	-0.847164	-0.337454	0.32876	5.55112e-17	0.451933	0.343071	0.409513	-0.0206186	0.264235	-0.233669	-2.8318	-0.323574	-0.614268	0.281035	-0.00552212	0.0444221	0.218348	0.245394	0.05546	-0.422654	-0.798159	-1.60642	-1.93372	-1.76095	-1.89405	-0.869081	-0.513567	0.0450825	-1.17892	-1.07912	-0.0739428	-0.290884	0.0471746	-0.179941	-0.276016	-1.14477
Efficiency	Alanine as N-source, same in preculture	Nitrogen utilization		0.0276243	0.169504	0.264518	-0.386925	-0.452559	-0.470642	-0.159981	-0.568444	-0.513152	-0.0254084	0.355263	0.246358	0.306572		0.196045	-0.0160189	0.133638	0.0561013	0.260067	0.14985	0.0613307	-0.168164	0.24699	0.166305	0.0916255	0.306122	0.3024	0.287626	0.285254	0.148258	0.0678113	0.385731	0.23842	0.342997	0.258536	0.368197	0.10665	0.315393	-0.756192	0.243125	0.147036	0.277983	0.178169	0.207363	0.470221	0.407507
Efficiency	Arginine as N-source, same in preculture	Nitrogen utilization		-0.26759	-0.530286	-0.408284	-1.13051	-2.1421	-0.85659	-1.97322	-2.20356	-2.39421	-1.16849	0.251309	-0.046596	0.21653	1.38778e-17	0.460761	-0.0187794	0.363236	0.0524593	0.401013	0.0761707	-0.0880131	-0.5525	0.131703	0.361592	-0.0532768	0.337333	0.622835	0.486704	0.348416	0.128275	0.304912	0.373036	0.256212	0.199155	0.109949	0.202989	0.192264	0.424947	-0.650463	-0.0929082	0.00663397	0.12154	-0.143537	0.0578642	0.18752	0.432453
Efficiency	Asparagine as N-source, same in preculture	Nitrogen utilization		-0.133284	0.0970614	0.0533339	-0.944965	-0.612656	-0.393205	-0.588552	-0.825665	-1.48239		0.371442	0.409945	0.341857		0.448652	-0.140577	0.481153	0.302549	0.450795	0.148571	0.176029	0.0781082	0.513804	0.453876	0.333502	0.571563	0.520548	0.522753	0.479237	0.489757	0.299288	0.538831	0.528887	0.572693	0.434818	0.347666	0.496924	0.531169	-0.120227	0.497663	0.367347	0.420952	0.175772	0.417954	0.503477	0.728469
Efficiency	Aspartic acid as N-source, same in preculture	Nitrogen utilization		-0.116885	0.0970606	0.164001				-0.563654	-0.774141	-1.23665	-0.710477	0.286992	0.199182	0.255162	-3.46945e-18	0.359557	0.0532603	0.375439	0.103034	0.404395	0.0840055	0.045684	0.0222816	0.309974	0.426587	0.060967	0.276137	0.540725	0.527414	0.379894	0.401945	0.00329064	0.495437	0.355998	0.370617	0.478819	0.270105	0.306997	0.466698	-0.615896	-0.0109722	0.402437	0.198259	-0.125302	0.290841	0.258927	0.537589
Efficiency	Citrulline as N-source, same in preculture	Nitrogen utilization		0.038582	0.0463052	0.0671053	-0.412284	-0.416107	-0.636566	-0.732462	-0.882703	-0.81196	0.134658	0.579237	0.392843	0.155525	1.38778e-17	0.53699	-0.103461	0.564192	0.289127	0.488769	0.237596	0.16096	0.0148021	0.41593	0.71158	0.2244	0.138451	0.588028	0.529528	0.407693	0.367384	0.28214	0.521255	0.28179	0.479918	0.49308	0.292823	0.503357	0.491909	-0.592178	0.250458	0.658002	0.491318	0.0911686	0.470544	0.537361	0.82635
Efficiency	Cytidine as N-source, same in preculture	Nitrogen utilization		-2.04514	-2.15932	-1.92909	-1.82173	-1.74366	-0.353029	-0.360488	-0.619169	-1.00649	-0.82549	-0.702432	-0.546331	-0.572651	-2.22045e-16	-0.340076	0.61038	-0.66969	-0.525203	-0.820107	-1.64902	-2.02739	-1.84573	-1.40451	-0.724498	-2.00288	-1.32999	-0.487714	-0.546612	-1.59421	-0.908259	-1.58668	-1.02369	-1.19922	-0.879959	-1.13939	-0.628713	-1.0878	-0.729204	-1.28579	-0.690855	0.459722	-0.911934	-1.28475	-1.06419	-1.59524	-0.802557
Efficiency	Cytosine as N-source, same in preculture	Nitrogen utilization		-0.088431	0.175803	0.252297	-0.390936	-0.896636	-0.344492	-0.281281	-0.544332	-1.18493	-0.0747456	0.127696	0.130401	0.387655	5.55112e-17	0.578527	0.189421	0.0162332	0.127944	-0.0753928	0.0902004	-0.517577	-0.145218	-0.0208465	-0.0855685	-0.0223197	0.0820009	0.123271	0.245056	0.260192	0.18785	0.150718	0.0436734	-0.016895	0.0386072	0.214478	-0.090875	0.15903	-0.409845	-0.514448	0.427867	0.102062	0.0667466	0.00294591	0.0340106	0.489622	0.34005
Efficiency	GABA as N-source, same in preculture	Nitrogen utilization		-1.05049	-0.18291	-0.242481		-2.43136		-1.20637		-2.85615		0.0684888	-0.0480423	0.133355	-5.55112e-17	-0.68278	0.153917	-0.381952	-0.274851	-0.207091	-0.927244	-0.126131	-0.848674	0.385876	0.314065	0.205271	0.472729	0.369472	0.383151	0.256129	0.17421	0.0116643	0.379618	0.257523	0.337572	0.223446	-0.0921668	-0.301797	0.363713	-3.46091	-0.884667	-2.05046	0.155626	-0.123664	0.154732	-0.00897225	0.500448
Efficiency	Glutathione as N-source, same in preculture	Nitrogen utilization		0	0	0	0	0	0	0	0	0	0	0	0	0		0	0	0	0	0	0	0	0	0	0	0	1.03453	0.148502	0	0	0.471989	0.715412	0	0	0	0	0	0	0	0.896045	1.69187	0	0.808138	0	0	0	0
Efficiency	Glycine as N-source, no stress preculture	Nitrogen utilization		-0.285983	-0.26124	-0.117791	-1.19966	-1.14603	-0.779422	-0.617131	-1.1793	-1.59544	-0.890355	0.1594	0.115853	0.261808	-5.55112e-17	0.334179	-0.0306556	0.224543	0.0453575	0.322967	0.119187	-0.049572	-0.0174085	0.235647	0.398901	0.141493	0.480066	0.38526	0.410937	0.515106	0.250991	0.271022	0.378646	0.26963	0.332218	0.346802	0.142339	0.0493463	-0.0185176	-0.412584	0.374234	0.458841	0.306186	0.279613	0.324779	0.453613	0.616405
Efficiency	Glycine as N-source, same in preculture	Nitrogen utilization		-4.55436	0.151184	-4.55436	-4.4088	-4.20972	-2.62486	-4.55436	-4.55436	-3.80428	-4.50513	0.355203	-0.461655	-4.10459	1.38778e-17	-2.62035	1.27364	-2.25542	1.13887	-2.37037	1.08632	-4.55436	-0.899377	0.565403	1.49743	1.2155	-2.47717	1.5216	1.70819	1.40548	0.47027	-4.55436	0.0605881	-1.38084	-0.848736	-1.22169	1.21427	-3.13545	0.989607	1.29783	0.93939	0.962353	-4.55436	1.37549	1.55466	1.39395	1.599
Efficiency	Guanidine as N-source, same in preculture	Nitrogen utilization		-1.7211	-1.51536	-1.3326	-1.54284	-1.32642	0.296298	-0.33625	-0.370412	-1.36661	-0.225057	-0.317428	0.67395	-0.127517	-1.11022e-16	0.0719699	0.0787078	0.525896	-0.365806	-0.662295	-0.0411026	-1.63134	-0.972498	-0.479126	-0.205239	-0.535127	-0.650797	0.159041	0.184523	-0.191507	-0.54012	-0.0374559	-1.65517	-1.62331	-1.88991	-1.10392	0.000971117	-0.0624888	0.302757	-1.76498	-0.71901	0.652612	0.0277764	-0.210175	0.0350195	0.0967483	0.0187448
Efficiency	Histidine as N-source, same in preculture	Nitrogen utilization		0	0	0	5.63722	0.918576	0	0	0	0	0	0	0	0		0	0	0	0	0	0	0	0	0	0	0	0	0	0	0	0	0	0	0	0	0	0	0	0	0	0	0	0	0	0	0	0
Efficiency	Isoleucine as N-source, same in preculture	Nitrogen utilization		-0.788839			-0.826715	-1.60742		-0.241785	-0.565018	-1.71241	-0.709294	0.483469	0.530734	0.25372		0.365644	-1.4892	0.0251328	-0.00328928	0.288917	0.19741	-0.137008	-0.115533	-0.411865	0.35929	0.177571		0.332869	0.37482	0.269902	0.265287	0.325631	0.52283	0.180231	0.283774	0.354862	0.354949	-1.04288	0.268599	-0.865705	0.155074	-2.75858	0.172956	0.189339	0.191871	0.44773	0.481416
Efficiency	Leucine as N-source, same in preculture	Nitrogen utilization		-0.346734	0.173014	0.205129	-0.590735	-1.19311	-0.706976	-0.449227	-0.675072	-0.733953	-0.518463	0.133456	0.270209	0.473211	-5.55112e-17	0.053891	-0.764248	0.118062	0.205654	0.290056	0.117816	-0.0588312	-0.367041	0.330945	0.408501	0.204049	0.418767	0.388731	0.430038	0.268987	0.26777	0.0828546	0.39429	0.3817	0.322212	0.218051	0.393093	0.0850697	0.384718	-0.485122	0.0663942	-4.90048	0.289088	0.293576	0.318543	0.496266	0.713556
Efficiency	Low ammonium sulphate, same in preculture	Nitrogen utilization		-0.287226	-0.137924	-0.00278807	-0.79069	-1.5867	-0.829374	-0.362422	-0.794133	-0.684349	-0.601486	-0.106105	-0.234638	0.334428	5.55112e-17	0.196151	-0.739387	0.306544	0.167834	0.188527	0.139763	-0.266165	-0.215012	0.236124	0.356599	0.105547	0.461036	0.358119	0.335932	0.246553	0.275944	0.0570877	0.378331	0.28032	0.335848	0.363571	0.122108	0.160915	0.371937	-1.25102	0.148487	-1.00168	0.289092	0.2376	0.0767825	0.242306	0.522727
Efficiency	Methionine as N-source, same in preculture	Nitrogen utilization		-0.12787	-0.154984	0.00301014	-0.217867	-0.169383	-0.294297	-0.594361	-0.619348	-1.68462	-0.202138	0.0550163	0.343556	0.246979		0.264396	-0.283769	0.326829	0.0419253	0.230863	0.0466173	-0.13224	-0.279987	0.194569	0.275814	0.088887	0.356681	0.304618	0.225398	0.0355209	0.133359	0.0488919	0.139831	0.0233866	0.130621	0.0242787	0.182162	-0.132433	0.153992	-1.23098	0.0178763	0.367382	0.196518	0.0756957	0.204882	0.353851	0.393254
Efficiency	Ornithine as N-source, same in preculture	Nitrogen utilization		0.156715	0.0335332	-0.0195168	-0.616791	-0.804773	-0.700381	-0.44401	-1.2814	-1.95742	-0.226153	0.5055	0.39466	0.463617	-1.38778e-17	0.463482	-0.0165031	0.315365	0.348926	0.443934	-0.829889	0.0609944	-0.150025	0.283298	0.465324	0.0673035	0.436623	0.360908	0.461082	0.347484	0.0478563	0.3606	0.478252	0.315685	-0.374931	0.402466	0.480994	0.382711	0.423229	-2.15243	0.0371872	-0.824999	0.357484	0.0725476	0.351812	0.432331	0.717035
Efficiency	Phenylalanine as N-source, same in preculture	Nitrogen utilization		-1.39548				-3.2177		-0.783801	-0.807399	-1.66907	-1.13363	0.207569	-0.0725984	0.185444		0.200235	-1.87855	-0.0558319	-0.427816	0.055699	0.0813849	-0.240456	-0.240823	-0.0169733	0.20485	-0.0154692	0.185526	0.288847	0.341125	0.155837	-0.414428	0.203196	0.34146	0.0860971	0.123073	0.235434	0.0987529	-0.415022	0.221781	-1.53737	-0.718947	-4.72348	-0.0761948	-0.134824	0.092713	0.176079	0.391118
Efficiency	Proline as N-source, same preculture	Nitrogen utilization		-0.183709	-0.0136731	-0.0110774	-0.484568	-0.235851	-0.321145	0.0693376	0.0490234	-0.408503	0.0525825	0.109952	0.160801	-2.13465	1.11022e-16	0.299143	0.0238131	0.15176	0.0154659	0.145082	0.0122572	0.0107778	-0.18263	0.167181	0.195733	0.0943019	0.345094	0.119312	0.114525	0.182664	0.0730006	0.0411399	0.234011	0.206396	0.187494	0.235351	0.300937	0.118197	-0.158073	-0.538716	0.223884	0.173477	0.184543	0.021916	0.0440258	0.16898	0.540839
Efficiency	Serine as N-source, same in preculture	Nitrogen utilization		-4.85241	-4.971	-4.83852	-4.05649	-4.01722	-2.57794	-5.26813	-4.9076	-4.68794	-5.26813	0.218595	-0.24692	0.201488	-5.55112e-17	0.222461	0.0229963	-0.356935	-0.505565	-0.136873	0.277656	0.118686	-0.853694	0.116166	0.0747535	0.149704	0.151881	0.380297	0.422373	0.156251	0.0226448	0.0351179	-0.452588	0.294025	0.360663	0.25747	0.142882	-1.10363	0.287977	-1.68698	0.311285	-0.0363759	0.350731	0.263105	0.139357	0.789355	0.623376
Efficiency	Threonine as N-source, same in preculture	Nitrogen utilization		-1.82243	-1.70377	-1.31083	-0.313515	0.0801704	-0.101772	-0.852898	-0.694271	-1.42822	-0.62344	-0.0929613	-0.261185	-0.187487		0.42981	-0.188534	0.20775	0.0645365	0.363029	0.104693	-0.0939191	0.0215159	0.323433	0.293446	0.166546	0.355263	0.269438	0.306836	0.116962	0.233119	0.297926	0.394886	0.404129	0.433319	0.440712	0.348433	0.361026	0.227999	-0.238824	0.418711	0.233909	0.330517	0.169834	0.365336	0.457463	0.424517
Efficiency	Tryptophane as N-source, same in preculture	Nitrogen utilization		-0.409426	-0.710068	-0.857286	-0.434462	-0.563103	-0.413535	-0.461484	-0.426271	-0.705886	0.346096	0.444182	-0.658937	0.290875		0.403018	-0.295907	0.57176	0.408837	0.481487	0.185315	-0.138354	0.0591924	0.573049	0.492181	0.122557	0.348641	0.554175	0.526652	0.465116	0.341208	0.202969	0.509553	0.565754	0.480131	0.459636	0.31778	0.363539	0.497428	-0.894349	0.00640946	0.557486	0.455314	0.0966119	0.27168	0.292047	0.597907
Efficiency	Tyrosine as N-source, same in preculture	Nitrogen utilization		-0.591117			-1.27829	-1.09161	-1.00628	-0.452258	-0.78997	-1.89806	-0.43497	0.166987	0.4096	0.227015	-2.77556e-17	0.44594	-1.52151	0.184048	-0.267763	0.289552	0.125239	-0.101245	-0.182596	0.301459	0.384493	-0.0277355	0.378072	0.43646	0.445941	0.353315	0.0625258	0.102173	0.391291	0.389884	0.457282	0.305798	0.31258	0.294436	0.436788	-1.19848	-1.00134	-2.05451	0.270814	-0.0507188	0.189085	0.249418	0.543189
Efficiency	Urea as N-source, same in preculture	Nitrogen utilization		-0.206292	0.0945528	0.116238	-0.373997		-0.581489	-0.331177	-0.368879	-1.51098	-0.559753	0.0824326	-0.165374	0.132804		0.0390073	0.141855	0.0564505	-0.0576119	0.117258	0.0908388	0.039339	-0.0540249	0.171635	0.0855551	0.0243944	-6.06697	-0.00646978	-0.0115489	0.163499	-0.225321	0.0892423	0.303963	0.271458	0.206804	0.24369	0.3026	-0.0929871	0.0976439	-0.875633	-0.384489	-0.048849	0.17358	0.198098	0.126789	0.289393	0.322443
Efficiency	Valine as N-source, same in preculture	Nitrogen utilization		-0.358565	0.105405	0.0336472	-0.933992	-1.08733	-0.57704	-0.0787714	-0.427041	-0.324568	-0.502223	0.281745	0.409591	0.276582	-5.55112e-17	0.122808	-0.791778	0.152431	0.0353391	0.222464	0.275675	-0.0479581	-0.0557963	0.252481	0.249439	0.0395672	-0.0864057	0.245149	0.230035	0.265965	0.204097	0.0338479	0.428903	0.376856	0.399178	-0.448883	0.304509	0.205892	0.293268	-0.451095	0.335964	0.354176	0.221546	0.156848	0.191933	0.346233	0.567397
Efficiency	Biotin depletion, no stress preculture	Nutrient requirements		-0.195363	-0.0458869	-0.0680633	-0.636142	-0.791481	-0.426437	-0.321064	-0.348055	-0.774345	-0.450891	-0.278592	-0.321016	-0.0919083		-0.330561	-0.253206	-0.203908	-0.325922	-0.227414	-0.138402	-0.0112314	-0.238981	-0.0719772	-0.509494	-0.278397	-0.129695	-0.2843	-0.235917	-0.365008	-0.3507	-0.175018	-0.232474	-0.207846	-0.235803	-0.214597	-0.0676595	-0.302858	-0.328516	-0.533993	-0.384806	-0.307243	-0.238176	-0.00622902	-0.157462	-0.165352	0.0213535
Efficiency	Biotin depletion, same in preculture	Nutrient requirements		-0.36774	1.49592	1.18426	2.63784	2.75273	3.82336	2.54948	1.7467	-1.16686	-1.23744	3.44384	3.36729	-0.0628322	-0.903263	3.89245	3.5168	-2.25712	-1.29953	-1.42069	-1.69408	3.58934	0.487775	-1.11093	-1.26356	-0.849601	3.87131	-1.2487	-1.18144	3.76355	-1.28063	-1.39804	-1.09503	-1.23449	-1.09178	3.86113	4.13039	-1.26864	3.5569	2.45951	3.66785	-1.99139	-0.881686	-0.866437	-1.85933	-0.984154	-1.593
Efficiency	Boron depletion, same in preculture	Nutrient requirements		-0.943443	-0.0551028	-0.105587	-0.550826	-0.462281	-0.456188	-0.735757	-0.593823	-0.136248	-0.467751	-0.213313	-0.134059	-0.196835	0.0353483	-0.162002	-0.534817	-0.0537073	-0.186299	-0.0671931	-0.0559343	0.0622223	-0.0816226	-0.0459373	-0.506769	-0.15092	-0.109983	-0.0870702	-0.05564	-0.273592	-0.266466	-0.146631	-0.186297	-0.139507	-0.0188485	-0.0906221	0.142487	-0.119668	0.045644	-0.987044	-0.357968	-0.118069	-0.125445	0.0411424	-0.0373348	-0.0446669	0.160971
Efficiency	Calcium depletion, same in preculture	Nutrient requirements		-0.660208	-0.614729	-0.546096	-0.251212	-0.103528	0.134581	-0.615321	-0.556416	-1.2817	-0.79967	-0.181098	-0.121868	-0.293073	0.110776	-0.195053	-0.497954	-0.331959	-0.391389	-0.297539	-0.306185	0.0437948	-0.159834	-0.255477	-0.344436	-0.194516	-0.268532	-0.491701	-0.422591	-0.673922	-0.628818	-0.231627	-0.540446	-0.4459	-0.409651	-0.275353	-0.174984	-0.501998	-0.313626	-1.21014	-0.240339	-0.266958	-0.394184	-0.0141709	-0.273226	-0.381338	-0.220096
Efficiency	Calcium depletion, same in preculture (original run)	Nutrient requirements		-0.717363	-0.171815	-0.214825	-0.483743	-0.559269	-0.477063	0.0437135	-0.280733	-0.137599	-0.411517	-0.033766	-0.00363011	-0.0419236	0.0360762	-0.0463238	-0.175378	-0.0125211	-0.250767	-0.0160231	0.0605494	0.0428577	0.070539	0.0988889	0.147086	-0.138651	0.102986	0.0672144	0.0207465	0.00434779	-0.133594	-0.0153937	-0.0459592	-0.0216003	0.0148238	0.103072	0.204203	-0.0716852	0.200101		-0.183475	0.0288728	-0.085658	0.141821	0.0165465	0.113493	0.259937
Efficiency	Copper depletion, no stress preculture	Nutrient requirements		-0.769987	-0.783935	-0.668183	-0.321917	-0.0849676	0.077121	-1.19773	-1.10667	-1.56998	-1.16493	-0.228015	-0.234083	-0.2395	0.0074815	-0.341366	-0.612832	-0.519626	-0.46742	-0.379383	-0.938707	0.0161615	-0.235007	-0.414317	-0.479423	-0.268824	-0.376664	-0.511033	-0.482857	-0.819471	-0.708556	-0.13856	-0.62755	-0.51102	-0.450738	-0.285246	-0.48166	-0.548811	-0.385222	-1.45033	-0.247443	-0.597355	-0.465609	-0.0705033	-0.313273	-0.451592	-0.369668
Efficiency	Inositol depletion, no stress preculture	Nutrient requirements		-0.295709	0.258613	0.2522	-0.0615791	-0.390283	-0.546375	0.186694	0.000554341	0.180899	0.383102	0.131901	0.102744	0.0194613	0.115359	0.094719	-1.0572	0.161896	0.114743	0.209344	0.149204	0.210972	0.0993485	0.136893	0.22012	0.101083	0.142386	0.277617	0.20656	0.0924487	-0.10799	0.129579	0.0586011	0.122928	0.110006	0.113991	0.339533	0.0674461	0.0033236	-0.830297	-0.0936093	0.084446	0.112157	0.223144	0.274129	0.262092	0.446757
Efficiency	Inositol depletion, same in preculture	Nutrient requirements		-0.448944	0.14429	0.147958	-0.0812866	-0.109751	-0.355886	-0.0582353	-0.147168	0.0320954	0.268169	0.03105	0.017823	-0.0166414	0.148009	-0.0108453	-0.25432	0.103225	-0.00092251	0.0858796	0.116152	0.202913	0.115129	0.133217	0.0486177	0.030249	0.145247	0.158598	0.140752	0.0921913	-0.234937	0.16327	0.0459182	0.0537349	0.130055	0.0363214	0.29018	-0.00301789	0.0372528	-0.55803	-0.0683868	0.0267208	0.0646743	0.155896	0.231204	0.150212	0.315447
Efficiency	Iron depletion, same in preculture	Nutrient requirements		-0.441402	-0.00946939	0.0097081	-0.325777	-0.30886	-0.29302	-0.26554	-0.425839	-0.297101	-0.399103	-0.160855	-0.0998217	-0.104325	0.0266109	-0.132672	-0.495593	-0.0715437	-0.190196	-0.0256805	0.0119161	0.131275	0.0608314	0.0585286	-0.157885	-0.139004	0.135785	0.00427785	-0.0643981	-0.0855887	-0.42919	-0.119915	-0.0951601	-0.0247466	-0.0426042	-0.0492915	0.103607	-0.249228	-0.151851	-0.862929	-0.304438	-0.137915	-0.135274	0.258852	0.108284	-0.00396198	0.264214
Efficiency	Lacking adenine, no stress preculture	Nutrient requirements		-4.98849	-2.60198	-3.33759	-2.96749	-2.78304	-1.31998	-4.62128	-3.62745	-4.82132	-5.22577	-0.0338635	-0.0796724	0.261388	0.335331	0.243247	-0.115836	0.18281	-0.0413129	0.268362	0.311308	0.416966	0.313885	0.458311	0.124389	0.184256	0.409224	0.219463	0.246116	0.235099	-0.121948	0.114017	0.201592	0.281553	0.234656	0.142488	0.313205	0.0760304	0.202307	-0.569366	-0.0726836	0.245179	0.24886	0.414773	0.264153	0.433628	0.462655
Efficiency	Lacking all aminoacids, same in preculture	Nutrient requirements		-0.813067	-0.162059	-0.202053	-0.631691	-0.962506	-0.301857	-0.492661	-0.920046	-1.54384	-0.894001	-0.257473	-0.567505	-0.0787765		-0.585862	-0.32265	-0.699213	-0.980619	-0.590636	-0.46745	0.173444	-0.108653	0.121095	-0.168837	-0.328609	0.196071	-0.195533	-0.181459	-0.219319	-0.582857	-1.04309	-0.215883	-0.077356	-0.168217	-0.24958	0.0051788	-0.303026	-0.237031	-1.56552	-0.841848	-1.42132	-0.405734	-0.209429	0.0267325	-0.626023	0.205851
Efficiency	Lacking molybden, same in preculture	Nutrient requirements		-0.607407	0.316428	0.355558	0.00475626	-0.153027	0.0024618	-0.0139593	-0.0526583	0.14062	0.0108694	0.176081	0.158082	0.125667	0.190245	0.101689	0.037718	0.174349	0.0600196	0.214384	0.225256	0.262913	0.209628	0.218067	0.171488	0.14332	0.283069	0.218074	0.25414	0.145302	-0.0791638	0.159773	0.164061	0.156974	0.192554	0.121711	0.392965	0.200265	0.0321281	-0.484893	0.0125918	0.136519	0.170771	0.411549	0.328709	0.268476	0.442859
Efficiency	Leucine depletion, no stress preculture	Nutrient requirements		-0.902822	-0.118637	-0.156485	-0.775492	-0.605796	-0.38717	-0.432481	-0.615371	-0.432557	-0.633282	-0.190278	-0.265291	-0.245616		-0.190525	-0.508145	-0.168566	-0.336103	-0.190294	-0.168617	-0.0311159	-0.112798	-0.102764	-0.486322	-0.2423	-0.00451544	-0.163583	-0.177549	-0.278597	-0.494186	-0.20312	-0.148961	-0.0588087	-0.257484	-0.25616	-0.116422	-0.131723	-0.216712	-0.765122	-0.363219	-0.165804	-0.206075	-0.0374435	-0.0357134	-0.117799	0.0897754
Efficiency	Lysine depletion, no stress preculture	Nutrient requirements		-0.527605	0.12075	0.142947	-0.255537	-0.0885531	-0.100398	-0.086523	-0.224572	-0.19674	-0.268058	-0.0691809	-0.0860246	0.117164	0.25362	0.110874	-0.298155	0.0953893	-0.0704464	0.0512817	0.195145	0.349048	0.243322	0.270016	0.129669	-0.0452476	0.332695	0.0176893	0.142123	0.0419124	-0.241063	0.167552	0.0984379	0.1342	0.0791486	0.064304	0.250981	0.0232521	0.1654	-0.567409	-0.173788	0.0352461	0.15515	0.310127	0.248343	0.23812	0.431755
Efficiency	Magnesium depletion, no stress preculture	Nutrient requirements		-0.0632472	-0.0715218	-0.064444	-0.497358	-0.742957	-0.346869	-0.32717	-0.329886	-0.658145	-0.425635	-0.181873	-0.124448	-0.119047		-0.199532	-0.148433	-0.168347	-0.284433	-0.264807	-0.0448076	0.11656	-0.110438	-0.205248	-0.381422	-0.192888	-0.0695919	-0.239765	-0.18575	-0.188577	-0.413009	0.0403007	-0.147366	-0.136933	-0.0652079	-0.113713	0.0172166	-0.18741	-0.187599	-0.372531	-0.166999	-0.0589422	-0.101495	0.0076491	-0.0381532	-0.192399	0.0930078
Efficiency	Magnesium depletion, same in preculture	Nutrient requirements		0.00648569	0.0448726	-0.0186633	0.0635732	-0.15426	0.0272504	-0.219575	-0.0895211	0.0410732	0.40306	0.104595	0.151041	1.33266	-0.187953	-0.102411	0.496078	-0.192131	1.39273	0.0618337	0.277057	0.751041	0.0542796	0.392432	0.49935	1.27042	0.00549866	1.24896	1.24113	0.616718	0.310972	1.21248	0.434984	0.39303	0.270288	0.0593783	1.07557	0.511479	0.895811	-0.416145	0.945462	0.205096	0.384114	0.1195	0.664404	0.164404	1.40653
Efficiency	Manganese depletion, same in preculture	Nutrient requirements		-0.335407	0.136048	0.149959	-0.176798	-0.219696	-0.193024	-0.277585	-0.235228	-0.0167483	0.22914	0.0164868	0.0120858	-0.103968	0.0169971	-0.100763	-0.299423	-0.0013412	-0.0781581	0.0274546	0.0361243	0.109677	0.0282869	0.122192	0.00882474	0.00777378	0.110912	0.146098	0.0697362	0.0238441	-0.252358	-0.0228001	-0.00878045	0.0153115	0.0195931	0.104197	0.222628	-0.0627458	-0.0757125	-0.639351	-0.0898904	-0.0698582	-0.0879981	0.128099	0.191978	0.0575318	0.274463
Efficiency	Methionine depletion, no stress preculture	Nutrient requirements		0	0	0	-0.922728	-0.146	0	0	0	-0.737829	-0.917276	-0.309651	-0.30959	-0.569615		-0.30247	-0.692484	-0.62108	-0.59921	-0.411564	-0.446657	-0.234767	-0.457034	-0.365306	-0.681772	-0.42113	-0.523633	-0.763789	-0.644913	-1.10817	-0.960503	-0.122495	-0.569723	-0.456109	-0.507234	-1.3256	-0.226052	-0.882942	-0.401317	-0.276596	-0.0731271	-0.499333	-0.48873	-0.494747	-0.216059	-0.344099	-0.206731
Efficiency	sodium depletion, same in preculture	Nutrient requirements		-0.459047	0.229426	0.223524	-0.036161	-0.000949303	0.0258112	-0.0615451	-0.204256	0.145291	0.120535	0.110009	0.0583085	0.0348268	0.108683	0.0884603	-0.252961	0.120021	0.0953608	0.181884	0.0903747	0.215172	0.149567	0.208582	0.186791	0.0728331	0.186903	0.202164	0.175515	0.117815	-0.0644889	0.0648279	0.0291277	0.0733573	0.0452161	0.0915465	0.367153	0.0718973	0.0347239	-0.589902	-0.00837769	0.0734121	0.125528	0.362362	0.312475	0.192215	0.377488
Efficiency	Nicotinamide depletion	Nutrient requirements		-0.886427	0.0725944	0.0800049	-0.465841	-0.704746	-0.500789	-0.429629	-0.218645	-0.110016	-0.511884	0.0664214	0.0692987	0.179107	-0.0217881	0.0071007	-0.551449	0.000685742	-0.0222902	0.0214044	0.115484	0.0319635	0.106469	0.105459	0.0109565	0.0365171	-0.620062	0.0546072	0.118648	-0.0169881	-0.241668	0.0406979	-0.0743964	-0.0534886	-0.0509243	-0.0660781	0.226	0.0482307	-0.0656921		-0.172653	-0.105005	0.048057	0.108211	0.211395	0.00443567	0.17063
Efficiency	Nicotinamide depletion, no stress preculture	Nutrient requirements		-0.0542616	-0.0288262	0.00722706	-0.525241	-1.09411	-0.384919	-0.27231	-0.21423	-0.802283	-0.346189	-0.19304	-0.2986	-0.122143		-0.244236	-0.238416	-0.141259	-0.173097	-0.168717	-0.0410318	0.0984173	-0.123602	-0.0353888	-0.468074	-0.460743	-0.0423	-0.131665	-0.15843	-0.445743	-0.221785	0.018349	-0.218246	-0.186894	-0.157915	-0.0895294	0.0162397	-0.412322	-0.222962	-0.48575	-0.329578	-0.123047	-0.114977	-0.0983928	-0.115025	-0.12893	0.0955879
Efficiency	PABA depletion, no stress preculture	Nutrient requirements		-0.851724	-0.93495	-0.858329	-0.232176	-0.0616538	0.147062	-1.11277	-0.964753	-1.34511	-0.931573	-0.187508	-0.0892916	-0.19851	0.106139	-0.29491	-0.645447	-0.519172	-0.539415	-0.436084	-1.31349	-0.054259	-0.382371	-0.406821	-0.558132	-0.38973	-0.511162	-0.654298	-0.557221	-0.889705	-0.759999	-0.266532	-0.571665	-0.508556	-0.516207	-0.384642	-0.212489	-0.557039	-0.405617	-1.3171	-0.225951	-0.293944	-0.398862	-0.37662	-0.265235	-0.325878	-0.202011
Efficiency	PABA depletion, same in preculture	Nutrient requirements		-0.690844	-0.0105812	-0.0293775	-0.332832	-0.279822	-0.385286	-0.632231	-0.566531	0.216058	-0.503854	-0.105243	-0.103948	-0.175891	0.0887844	-0.114181	-0.4397	-0.00421643	-0.208469	-0.0138103	-0.0652911	0.0815369	0.0262811	0.0313471	-0.608103	-0.0535733	0.0770509	-0.0474678	0.048994	-0.0471959	-0.26926	0.0391408	-0.0125608	0.00958767	0.00579931	0.0135576	0.144249	-0.0420497	-0.067389	-0.714525	-0.176888	-0.090816	-0.0704354	0.0885965	0.0683664	-0.0183899	0.226485
Efficiency	Pantothenate depletion, no stress preculture	Nutrient requirements		-0.664255	-0.712591	-0.60321	-0.152819	-0.0631945	0.158605	-0.536353	-0.48508	-1.04401	-0.661056	-0.229089	-0.169891	-0.326166	0.0760702	-0.327116	-0.711668	-0.47426	-0.510817	-0.434402	-1.75614	-0.0239433	-0.250773	-0.364788	-0.49785	-0.331848	-0.586706	-0.669828	-0.605154	-0.964035	-0.820458	-0.273358	-0.555131	-0.491737	-0.447875	-0.35803	-0.460314	-0.719268	-0.544936	-1.61286	-0.242126	-0.399874	-0.469546	-0.588191	-0.465002	-0.46096	-0.563296
Efficiency	Pantothenate depletion, same in preculture	Nutrient requirements		-0.695409	0.156119	0.0939897	-0.109319	-0.279966	-0.144626	-4.06074		-0.548687	-0.566106	0.0116773	0.0221953	-0.12364	0.0406299	-0.258556	-1.04934		0.143072	-0.209527		0.0831322		-0.50246	-0.0521392	-6.55463	-3.95978	-0.498134	-0.356624	-0.173165	-0.261428	-0.326226	-0.173994	-0.12762	-0.168259	-0.183665	0.158482	-6.55463	-0.225233	-6.55463	-0.703264	-0.234269	-0.0409259	-0.147775	-0.032214	-0.0294346	-5.06247
Efficiency	Phosphate depletion, no stress preculture	Nutrient requirements		-0.127012	0.00757517	-0.0013755	-0.499614	-0.80029	-0.330675	-0.233025	-0.294074	-0.73529	-0.329219	-0.186249	-0.246467	-0.157977		-0.236967	-0.156574	-0.123008	-0.189424	-0.202733	-0.0337536	0.0896372	-0.129017	-0.0574815	-0.455338	-0.305163	-0.0592808	-0.255333	-0.166743	-0.407639	-0.403217	-0.0879476	-0.178492	-0.196165	-0.156626	-0.169188	0.0266862	-0.359325	-0.244239	-0.561885	-0.307152	-0.138583	-0.13035	-0.0578512	-0.0883338	-0.201657	0.120075
Efficiency	Phosphate depletion, same in preculture	Nutrient requirements		-0.696309	-0.518103	-0.571993	-0.107082	-0.243544	-0.235596	-0.905891	-1.14152	-0.651124	-0.395739	-0.383909	-0.388564	-0.5261	-0.172781	0.744104	0.398928	0.488676	0.34279	0.333086	-0.0259384	0.125632	0.0094311	0.43892	-0.304644	0.101825	0.206513	0.352667	0.326333	0.272813	0.454152	0.623325	0.455031	0.385456	0.431562	0.460337	0.335975	-0.0330541	0.381876	-0.64418	0.630222	0.202344	0.471687	0.166313	0.290216	0.443644	0.229502
Efficiency	Pyridoxin depletion, same in preculture	Nutrient requirements		-0.668829	0.00412746	-0.00158525	-0.534648	-0.37946	-0.337227	-0.278206	-0.43753	0.0523568	-0.103787	0.100366	0.0623533	0.141812	0.00655879	-0.0136979	-0.307262	-0.291753	0.0599392	-0.314452	0.160138	0.0743994	-0.108831	0.0747681	0.0598202	0.086162	-0.0834283	0.0360054	0.0502898	-0.122396	-0.228933	-0.0603904	-0.116993	-0.0205009	-0.00852501	-0.0708921	0.298855		0.0958076	-0.292382	0.0616523	-0.142016	0.0180159	0.243013	0.151084	0.0695201	0.250416
Efficiency	Riboflavin depletion, same in preculture	Nutrient requirements		-0.868458	0.0250444	0.0586355	-0.317759	-0.454831	-0.418168	-0.2443	-0.339972	0.185915	0.0529903	0.0223192	0.0450634	0.0345679	0.0779961	0.0326924	-0.399369	0.0243922	-0.102001	0.00963594	0.0944506	0.123874	0.118242	0.132105	-0.0625623	0.0289676	0.189441	0.103679	0.0557141	0.0222994	-0.175549	-0.0809181	0.0688697	0.111607	0.0949303	0.0913425	0.259032	0.0921473	0.190206	-0.512205	-0.0885815	0.0260607	0.0421936	0.228326	0.210101	0.082043	0.286021
Efficiency	Thiamine depletion, no stress preculture	Nutrient requirements		-0.595895	0.151342	0.136852	-0.289245	-0.470477	-0.103842	-0.0149477	-0.227665	0.0826473	-0.659714	0.076184	-0.0011106	0.0240453	0.133855	0.0828133	-0.0338632	0.101927	0.0541269	0.0839703	0.120992	0.254557	0.159036	0.205055	-0.18566	0.130908	0.257003	0.0991322	0.104733	0.048305	-0.0540397	0.100628	0.163252	0.157685	0.140806	0.0967747	0.228812	0.0987559	0.138678	-0.489413	0.0449671	0.10006	0.239572	0.292247	0.282168	0.132353	0.298873
Efficiency	Thiamine depletion, same in preculture	Nutrient requirements		-0.222253	0.125074	0.0819127	-0.191246	-0.371861	-0.0596881	-0.0368298	-0.131484	0.199527	-0.354807	0.0552883	0.0174004	0.0454034	0.17736	0.112764	-0.0184154	0.121442	0.0908187	0.186365	0.203156	0.244838	0.14454	0.179429	-0.158755	0.132994	0.208192	0.133502	0.187118	0.0111349	-0.143418	0.124717	0.132286	0.166246	0.196754	0.0546116	0.265973	0.0590241	0.155593	-0.324866	-0.0396438	0.0970342	0.107695	0.295673	0.264227	0.210355	0.372643
Efficiency	Tryptophane depletion, no stress preculture	Nutrient requirements		-0.762419	0.0611563	0.0266027	-0.482412	-0.370956	-0.310822	-0.425832	-0.376911	-0.300193	-0.494032	-0.113029	-0.178149	-0.0442078	0.204712	0.055772	-0.343176	-0.0190834	-0.167549	-0.0794873	0.0351295	0.198959	0.0286506	0.127932	-0.0985333	-0.0924619	0.209384	0.0893932	0.0353412	-0.0640878	-0.355155	0.00508663	-0.00917033	-0.00998128	-0.0404975	-0.0459141	0.114055	0.023785	0.0558498	-0.686734	-0.206903	0.0709363	0.0121641	0.218867	0.134856	0.0977188	0.0924139
Efficiency	Uracil depletion, no stress preculture	Nutrient requirements		-0.75719	-0.0324622	-0.0603371	-0.513375	-0.407176	-0.26659	-0.403314	-0.416309	-0.460843	-0.537744	-0.220654	-0.246906	-0.248712		-0.128262	-0.414025	-0.317614	-0.488106	-0.201611	-0.0866022	0.0905163	0.00432126	0.222268	-0.0918547	-0.242005	0.137208	-0.175078	-0.111261	-0.261574	-0.460124	-0.187997	-0.151631	-0.143492	-0.183118	-0.182494	0.0803491	-0.268543	-0.167419	-0.843961	-0.392902	-0.0873713	-0.210099	0.223145	0.0862376	-0.0345631	0.14718
Efficiency	Zinc depletion, same in preculture	Nutrient requirements		-0.51937	-0.493798	-0.514771	-1.66673	-1.49294	-1.05323	-1.91095	-1.06979	-0.951011	-1.3416	0.156777	0.197284	-0.280123	0.202006	-0.162818	-1.01043	-0.115678	0.158224	-0.177099	0.0590681	-0.193081	-3.17442	0.0465766	0.135315		-2.27173	-0.0023738	0.0484252	-0.317398	-0.413193	-0.314443	0.268455	0.227516	0.237018	0.107844	-0.0610817		-0.214932	-2.6083	-0.575097	-0.222435	0.0895559	0.0478888	0.170202	-0.0119092	-3.56922
Lag	Ethanol growth 2%	Carbon utilization					-0.403279	0.551898				-1.32566	1.82795	-0.513942	0.404994	#DIV/0!	0.435124	1.5653	1.17347	2.31027	2.18863	1.83714	1.74852	1.14953	1.20756	1.76319	2.05554	2.02168	1.00948	2.48254	2.17016	-0.268779	0.388843	0.463678	2.28848	2.30757	2.33264	0.477453	1.3649	0.536686	1.57521	1.73917	0.560479	1.92121	1.54929	1.09028	1.48149	1.10197	1.36228
Lag	Fructose 2%	Carbon utilization					-0.267407	-0.527235				-0.766898	0.049586	-0.28814	-0.770817	-0.254716	0.0625412	0.721908	0.0252899	0.669403	0.911729	0.679867	0.457154	0.562848	0.696932	0.581643	0.0864632	0.537436	0.207484	0.604131	0.522814	-0.486573	0.871002	0.802287	0.741911	0.61005	0.665653	-0.578264	0.00224793	0.52763	0.492538	-1.27582	0.392838	0.708432	0.790003	0.336397	0.534167	0.375352	0.254932
Lag	Galactose 2%	Carbon utilization					0.0114297	0.448828				-1.44693	0.470049	0.848947	0.486654	0.873202	0.495536	-0.755037	-0.418621	0.939354	0.990415	0.711194	0.719219	1.14611	0.558661	0.557329	0.631062	0.625565	-1.79159	0.908425	0.862117	-0.260669	0.328228	2.66005	1.0096	0.959379	1.02638	-0.490982	0.196428	0.325548	0.87681	-2.35514	0.77044	1.35216	1.17553	0.632125	0.893027	0.569209	0.69645
Lag	Glucose 0.5%	Carbon utilization					-0.494203	-0.775918				-0.97163	-0.606896	-0.601626	-0.72758	-0.877349	0.194041	0.648485	-0.225815	0.57539	0.974578	0.564694	0.432068	0.167398	0.38979	0.270901	0.262199	0.447209	0.265686	0.371348	0.412589	-0.700714	0.394882	0.617945	0.0424117	0.346219	0.274257	-0.47249	0.130364	0.1862	0.452152	-1.89869	-0.172632	0.693867	0.615707	0.149918	0.46581	0.356648	0.228775
Lag	Glucose 1%	Carbon utilization					-0.460622	-0.839994				-0.980853	-0.520997	-0.86379	-0.771897	-0.770265	0.051165	0.373069	-0.289699	0.414472	0.733089	0.361123	0.189172	0.0174744	0.218527	0.0392319	0.0872908	0.226686	0.0715709	0.191058	0.167311	-0.739817	0.190359	0.396017	0.190792	0.147123	0.225016	-0.296236	-0.0253464	0.138894	0.167629	-2.13943	-0.15395	0.491988	0.243216	-0.0509344	0.202953	-0.0352044	0.0137956
Lag	Glucose 16%	Carbon utilization					-0.365849	-0.83858				-1.33178	-0.602375	-0.790455	-0.793373	-0.930557	0.0056534	0.299337	-0.246444	0.445965	0.711761	0.444896	0.268229	-0.0208899	0.212503	0.111341	0.172526	0.239103	0.153882	0.280895	0.298124	-0.815851	0.0648613	0.437458	0.415942	0.394433	0.44081	-0.214574	-0.111575	0.250648	0.385314	-2.24685	0.193217	0.654486	0.645092	0.405676	0.317416	0.370534	-0.0180933
Lag	Glucose 2%	Carbon utilization		-1.28047	-0.726385	-0.662776	-0.622408	-1.00351	-1.03378	-0.945396	-0.929137	-0.994435	-0.712792	0.0689258	0.162909	-0.65035	0.131753	0.560988	-0.329531	0.457689	0.544455	0.330389	0.302878	0.248457	0.333751	0.20372	0.283412	0.278994	0.182921	0.379454	0.332497	-0.559194	0.459473	0.443518	0.449701	0.431173	0.328554	-0.432244	0.0693897	0.0997971	0.248143	-1.41601	-0.216975	0.393551	0.459893	0.187079	0.28412	0.228564	0.0824964
Lag	Glucose 32%	Carbon utilization					-0.437502	-0.921287				-0.25624	-0.417131	0.041139	0.316272	0.00149999	0.207721	0.771201	-0.270207	0.241285	1.04858	0.488357	0.519531	0.236312	0.118502	0.0559539	-0.695078	0.375945	-0.00244757	0.342273	0.330133	-1.5632	0.431469	0.121018	0.369222	0.386616	0.399658	0.823109	-0.0301392	0.264621	0.346064	-0.134421	0.94394	0.440847	0.442474	-0.219827	-0.236936	0.441851	-0.218158
Lag	Glucose 4%	Carbon utilization					-0.39086	-0.811102				-1.21566	-0.560261	-1.18744	-0.980401	-0.787378	0.0209382	0.351471	-0.452035	0.313759	0.490653	0.229681	0.107288	-0.0465504	0.103458	-0.0106449	0.0486849	0.19434	0.00592275	0.117232	0.236828	-0.851664	0.0536493	0.260882	0.29078	0.285128	0.341021	-0.274906	-0.0418977	0.126256	0.219765	-2.51783	-0.0806302	0.320252	0.372701	0.0483859	0.260468	0.185706	-0.000360668
Lag	Glucose 8%	Carbon utilization					-0.435139	-0.868075				-1.22006	-0.674729	-1.17985	-0.988012	-0.755657	-0.108763	0.397625	-0.563052	0.349053	0.530322	0.241429	0.116949	-0.133688	0.267262	0.0116149	0.0415499	0.266543	-0.0103912	0.338459	0.28822	-0.916501	0.0223162	0.228582	0.314854	0.347703	0.300428	-0.144295	-0.137472	0.136071	0.228065	-2.57062	-0.0893774	0.353733	0.430778	0.107775	0.341304	0.221321	-0.0552957
Lag	Glycerol 2%	Carbon utilization					0.303543	0.54817				-0.502306	0.731097	0.597854	0.254265	-0.620617	1.06933	1.8948	1.74724	2.32931	2.39888	1.75221	1.77795	0.98877	1.30264	2.24071	1.9562	2.57775	1.7524	3.06017	3.8244	-0.987852	0.0797551	0.69673	2.30202	3.69194	3.20809	2.43987	1.58857	1.33002	-0.652003	2.21224	1.23727	2.28355	-0.471662	0.0891746	1.70841	2.09238	1.18304
Lag	Lactose 2%	Carbon utilization			1.41458	1.43893			1.47566	-2.62052	1.40902	1.4689	1.449	1.03885	-0.147187	1.45124	-1.11022e-16	0.362931	-1.26006	0.702454	0.651577	0.64372	0.713987	1.32257	0.752837	-2.28177	-0.402945	0.0696909	0.181314	0.699073	1.17007	0.0476831	-0.243188	0.230786	0.23647	0.45601	0.745384	1.44525		0.585769	0.230926		-1.55683	1.45581	0.490384	-1.1396	0.711483	0.0502395	0.138738
Lag	Maltose 2%	Carbon utilization					0.166017	0.301066				-1.15251	0.732936	-0.783148	0.687827	1.95257	0.701561	1.5551	0.676886	0.703063	1.34876	0.303188	0.46866	0.752305	1.36154	0.172676	0.670555	-0.855513	0.971147	#DIV/0!	#DIV/0!	0.380517	1.59789	1.20415	1.29301	1.52072	1.09212	0.0250098	0.667207	0.226226	1.09737	1.51796	#DIV/0!	1.84046	1.41596	0.974897	-0.0854731	0.469474	2.04062
Lag	Maltose 8%	Carbon utilization					-2.64621	-2.29294				-1.15339	-1.79905	-2.86578	-0.264789	0.752177	0.664751	-1.92151	-1.55268	-2.14743	-1.38254	-2.37513	-2.41539	-2.22579	-1.20853	-2.36825	-1.39486	0.748377	-1.42082	0.747681	0.75043	-2.24121	-0.662908	-0.915465	-1.94578	-1.93299	-1.84525	-1.56842	-2.33452	-1.90181	-1.62961	-2.23874	0.718632	-0.726646	-1.07887	-1.64181	-0.625071	-1.98815	0.724005
Lag	Mannitol 2%	Carbon utilization		0.990084	-0.520539	-0.529648	-0.774125	-0.530769	-0.523255	-0.455249	-0.266885	0.16615	0.284461	0.109452	0.0820588	2.07881	1.1511	0.624562	1.99746	1.03785	1.77222	0.882221	0.676707	1.3648	0.653361	0.912931	0.504475	1.48625	0.749843	0.900357	1.32307	-1.36422	0.932638	1.46287	1.7665	1.56188	1.42797	-1.36955	1.83029	-1.52633	2.09199	1.67644	1.70668	2.05898	2.08415	0.0814641	0.837269	1.9529	0.96616
Lag	Mannose 2%	Carbon utilization					0.384877	-0.0444538				-0.637643	0.0202171	-0.13918	-0.486718	0.491992	0.263258	0.561874	-0.364277	0.724007	0.904764	0.713193	0.453458	0.92579	1.23157	1.04003	0.678009	1.01018	0.194335	0.301758	0.186693	-0.133732	1.36961	0.866137	-0.0192448	-0.18943	-0.0626371	-0.181107	0.478359	-0.285156	0.734856	-1.60498	-0.280081	0.0935295	0.999158	0.668573	0.546001	0.436474	-0.260114
Lag	Melezitose 2%	Carbon utilization		0.315518	-0.0284017	0.29825	-1.30663	-1.40263	-0.916054	-0.972571	-0.47543	-1.47284	-1.42967	-0.747527	-1.73035	-2.81708	0.287582	0.222275	0.226026	-0.67816	-0.882258	-0.948488	-0.779137	-0.335662	-1.5	-0.439594	-0.754178	-0.467522	-1.26635	-1.99748	-2.05103	-2.14211	-1.40662	-0.719643	-0.564395	-1.01221	-1.47907	-1.17573	-0.718511	-0.195225	-1.26683	-1.62357	-2.14061	0.16136	-1.00426	-1.53074	-1.17198	-1.3103	-0.246474
Lag	Melibiose 2%	Carbon utilization					-0.816991	0.275949				-1.33928	1.37418	-0.631433	0.485946	1.58611	0.470771	1.6885	-0.126246	1.93198	1.76708	1.81458	1.67224	1.57414	1.14403	3.89863	1.24343	2.05026	1.72793	#DIV/0!	#DIV/0!	-0.581181	0.849007	0.49861	0.155702	0.0811942	-0.00646974		1.49912	0.928436	3.86751	2.11144	0.577875	2.80526	3.89086	-0.85826	0.56943	2.64377	2.40249
Lag	Methanol 2%	Carbon utilization		-0.956334	-0.52609	-0.504213	-0.983719	-1.41469	-0.999691	-0.33854	-0.24165	-0.440058	-0.718998	-1.63449	0.244954	-0.343399	0.219038	0.640227	-0.0988391	0.411844	0.547461	0.315384	0.286955	-0.039829	0.327667	0.376042	-0.0970052	0.407313	0.159411	0.37571	0.344308	-0.180941	0.502261	0.547012	0.279206	0.214314	0.255196	0.351766	0.367507	-0.0646526	0.374266	-0.646352	0.374006	0.540203	0.514344	0.227325	0.348707	0.487955	0.164072
Lag	Raffinose 2%	Carbon utilization					0.071274	0.603082				-0.066971	1.39443	1.3535	1.37345	3.01192	0.247331	1.62401	1.60957	1.94792	0.403444	-1.18128	1.29688	1.57527	1.48929	1.39909	1.13867	1.44263	0.0306142	1.86962	1.74534	0.836305	2.53367	2.11616	2.38548	2.47567	2.4136	1.79471	0.788831	1.38431	1.97433	0.57945	1.69945	2.22486	2.19542	0.876108	-0.154896	1.61616	1.09405
Lag	Sorbitol 2%	Carbon utilization					-1.58613	-0.549845				-0.142974	0.161333	0.418587	0.0321411	1.85296	1.47572	0.861461	1.57541	1.18898	1.0629	1.13398	0.850459	-0.676475	1.13362	1.34201	0.483405	1.83334	1.50551	1.78047	1.84542	-1.00369	0.789541	1.7148	1.7863	1.66096	1.24454	0.523053	1.28831	1.10641	1.80803	1.27977	1.81236	1.49555	1.77483	0.52438	-0.0841091	1.09755	0.54071
Lag	Starch 1%	Carbon utilization		0.501675	0.138434	-0.146449	0.0774653	1.07308	-0.666161	0.0583899	0.0287094	0.616688	-0.878791	0.28451	0.278255	-3.49287	0.255243	0.720416	-0.0714277	0.957683	1.10516	1.13555	0.416457	0.537385	0.555486	-0.18866	1.12365	1.12116	0.708209	1.12586	1.0993	-0.543502	0.764652	-0.169412	1.13737	1.11363	1.12105	1.12926	1.12374	1.1328	1.12056	-2.15813	0.0526738	-0.142639	1.10368	-1.79579	0.302749	1.10589	1.09179
Lag	Sucrose 2%	Carbon utilization					-0.396524	-0.631544				-1.38513	0.00744192	-1.20166	-0.92313	-0.125276	0.0765347	0.525974	0.333204	0.4554	1.10414	1.06389	0.365318	0.472283	0.303503	0.478949	0.066056	0.217411	0.180568	0.402857	0.359914	-0.410464	0.579102	0.579541	0.348393	0.358564	0.373209	0.0403181	0.124279	0.208478	0.318019	-1.31667	0.111391	0.479717	0.567658	0.203586	0.294925	0.202184	0.137932
Lag	Trehalose 2%	Carbon utilization		0.559043	0.608347	0.393976	-0.336343	-0.37586	-1.20528	0.358928	0.612035	-0.927103	-1.46528	0.0675209	0.0279232	-0.340293	0.627271	0.162879	-0.941007	0.569459	0.630333	0.499953	-0.220335	0.404831	0.406708	0.228012	0.138797	0.483054	-0.059493	-0.156582	0.64707	-1.65835	-0.0714569	-0.216759	0.659434	0.654222	0.591594	-0.0570983	0.327115	0.532113	0.6197	-0.528789	0.0383112	0.217725	-0.0801623	-0.0305821	0.218383	0.0654758	0.621437
Lag	Xylitol 2%	Carbon utilization		-0.69322	-1.55833	-2.03683	-0.907608	-0.237878	0.121416	0.721625	0.751394	0.948277	-0.80206	0.427602	0.00974071	-0.332727	-2.22045e-16	1.30926	-0.049375	1.99624	2.05451	1.76044	1.53352	1.08781	1.60777	1.42081	0.926424	2.78208	0.178098	2.52449	2.38961	1.45591	0.942522	1.32724	2.59848	2.04261	2.34495	2.46403		1.21325	1.5378		1.25589	2.84739	1.99573	0.559665	1.5447	1.42047	1.48076
Lag	1,10 Phenanthroline 2µM	Toxins		-0.793952	-0.856969	-0.832588	-1.0735	-1.44458	-0.980464	-0.23631	-0.256094	-0.52342	-1.17405	-0.0966035	0.0351065	-0.510809		0.285603	-0.124069	0.360248	0.44169	0.324716	0.222133	-0.2054	-0.0432131	-0.14935	-0.199116	-0.083261	-0.244904	0.109349	0.0547392	-0.530233	-0.226238	0.410499	0.0631878	0.0490234	0.0474862	0.0532273		-0.11192	-0.0792591		0.319752	0.439314	0.130018	0.0122692	-0.0258438	0.0282978	-0.169846
Lag	1,10 phenantroline 4µM	Toxins		-0.696972	-0.83796	-0.824123	-1.31186	-1.4694	-1.24709	-0.220055	-0.251552	-0.339889	-0.977345	-0.310892	-0.216169	-0.506429		-0.0581637	0.191071	0.165538	0.344452	0.0464155	0.0922866	-0.490621	-0.0236258	-0.292004	-0.346125	0.348546	-0.355669	-0.112527	-0.0474643	-0.65476	0.0758441	0.118877	-0.0345249	-0.0258807	0.0627265	0.0636068	-0.329395	-0.429556	-0.381743	-0.305284	0.18636	0.366911	0.121074	1.02455	0.068628	-0.0795292	-0.30218
Lag	1,2,4-Aminotriazole 300mM	Toxins					0.02013	-0.0239796				0.013045	0.01444	-3.21847	-3.44002	-0.826581	-0.962294	-1.44857	-1.83748	-1.65487	-1.23964	-0.945393	-1.29111	-1.59868	0.0227115	-1.12349	-0.705607	-1.7969	-2.01882	-1.65647	-1.6265	-0.950623	-0.123078	-1.15206	0.0577853	0.0518183	0.0163745	-5.03757	-1.36394	-3.50014	-2.70105	0.0981085	-3.22151	-1.36408	-1.50659	-1.80701	-1.73576	-2.06012	-1.80458
Lag	1,2,4-Aminotriazole 450 mM	Toxins					0.00592226	-0.0502639				0.0304309	-0.027077	-4.18814	-4.92716	-2.03866	0.0419132	0.0345857	-0.00938292	0.0204063	0.0778828	0.0431005	0.0444235	-0.000111024	0.0194911	0.0203117	-0.028853	0.00840078	-0.0216581	-2.32549	-2.53344	0.0585991	0.0432629	-0.00572748	0.0244816	0.0331496	-0.0297804	0.0882804	0.0211122	-4.50171	0.0172847	0.0462591	-0.0550448	0.0162464	0.0153302	-3.29683	-3.04387	0.00931691	-1.61311
Lag	6-azauracil 200µg/mL	Toxins		-0.536908	-0.148564	-0.426352	0.6656	-0.344147	-0.500206	0.115927	-1.29859	0.35943	0.156592	0.312412	0.38808	0.0520849	-0.084135	0.743758	-0.288146	1.18913	0.963894	0.96757	0.563905	-0.420008	0.268406	0.733651	0.792112	0.702317	0.124807	0.723747	0.702793	0.298891	0.403978	0.832618	0.70411	0.668554	0.680863	0.734534	0.230249	0.190306	0.501207	0.422429	0.740284	1.07262	0.751165	0.773962	0.862071	0.583026	0.415948
Lag	6-azauracil 300µg/mL	Toxins		-3.88761	-0.0632417	1.69312	-3.88761	0.724364	1.40475	1.69898	1.68924	-0.0633895	1.6916	-1.2876	-1.36965	-0.952386	-0.165409	0.480545	-0.318393	0.933872	0.608977	0.851313	0.357032	-0.470103	0.890885	0.621593	1.13581	0.794698	0.457038	0.854056	0.799284	-0.244574	0.444703	0.707588	0.819368	0.765515	0.740959	0.646368	0.0356015	0.0443116	0.2774	0.485182	0.494916	0.705361	0.751255	0.636951	0.616179	0.796214	0.635729
Lag	6-azauracil 500µg/mL	Toxins		-0.355542	-0.354292	-0.479042	0.572543	-0.219599	-0.318296	1.32684	-0.267402	0.0538296	-0.18801	0.380312	0.705132	0.272372	0.0632564	1.27494	0.0662527	1.62782	1.32939	1.64437	0.95876	-0.35004	0.556928	0.665742	1.3855	1.20574	0.425318	0.969161	0.932471	0.56429	0.5867	1.14927	1.18898	1.17648	1.20644	1.19501	0.323081	0.805773	0.767947	0.71092	1.30115	1.54749	1.20654	1.02931	0.959615	1.19238	0.594793
Lag	Anisomycin 0.5µg/mL	Toxins					-0.501559	-0.812726				-1.67944	-1.23943	-0.859371	-0.827122	-0.908854	-0.0421518	0.489818	0.0912355	0.456933	0.796706	0.286735	0.152272	0.282019	0.304202	0.251525	0.296179	0.377113	0.327921	0.582943	0.528249	-0.18439	0.609351	0.617619	0.283817	0.281015	0.334805	-0.585803	0.124991	0.156019	0.330573	-1.23683	0.217522	0.537574	0.380875	0.291328	0.366152	0.285038	0.15485
Lag	Anisomycin 1µg/mL	Toxins					-0.428838	-0.872011				-1.6926	-1.21038	-0.857375	-0.851605	-0.853658	-0.0378862	0.418472	0.122898	0.476867	0.729341	0.273274	0.181936	0.191945	0.297392	0.210618	0.316032	0.375822	0.275662	0.529443	0.493033	-0.187535	0.490971	0.554924	0.355525	0.282668	0.334936	-0.546996	0.0827663	0.104003	0.3119	-1.05367	0.241288	0.47896	0.382872	0.277518	0.363886	0.238667	0.132106
Lag	Arabinose 2%	Toxins					-1.95741	-0.896693				-4.0967	0.104774	-0.155718	1.16263	#DIV/0!	0.772912	1.38041	-1.56818	0.89856	0.275103	0.659051	0.723113	-1.7673	-2.90121	1.50655	1.55012	1.4989	1.18779	1.49249	1.50112	-1.5228	0.452083	-0.500379	1.51801	1.51189	1.5295	-1.03655	1.36947	-1.03705	1.51647	-2.25111	-0.804241	1.53129	1.27949	-1.75653	1.50414	0.775722	1.51667
Lag	Caffeine 1.5mg/mL	Toxins					-0.732333	-0.493076				-1.40477	-0.221033	0.233162	0.250362	-0.499795	-0.112545	0.0233474	0.495173	0.375741	1.02501	0.348236	0.225249	-0.15307	0.47908	0.178532	0.087578	1.25058	0.602177	0.356566	0.390868	-0.400744	1.85657	0.579501	0.331789	0.347142	0.352681	-0.226823	-0.133182	1.30062	0.38083	-1.98159	1.35931	1.17481	0.921188	-0.176423	0.187413	0.226272	0.0680974
Lag	Caffeine 2.25mg/mL	Toxins					-0.420408	-0.744026				-1.2822	-0.202513	0.450916	0.25721	-0.414865	-0.0361603	0.17579	-0.236687	0.548842	0.776656	0.424663	0.181664	-0.131919	0.648517	0.316655	0.0835712	0.081661	0.474407	0.444135	0.382006	-0.134947	1.36253	0.718443	0.138825	0.156821	0.280236	-0.708966	0.0359873	0.938945	0.235028	-2.72916	1.08629	0.628389	0.838757	-0.0305187	0.276136	0.234749	0.21437
Lag	Canavanine 100µg/mL	Toxins		0.0342151	-0.925476	-0.929541	-1.44753	-1.85473	-1.40563	0.644153	0.59399	0.451021	-0.469365	-0.596572	-0.405367	-0.422616	0.038413	0.334393	-0.234574	0.180802	0.303228	0.0554385	0.161385	-0.259141	0.0981239	0.0328857	0.0651534	0.196924	-0.306215	-0.0431754	-0.0188215	-0.110481	-0.0950142	0.170961	0.281689	0.210207	0.252311	0.208468	-0.0939159	-0.219183	0.0328241	-0.283996	0.267724	0.0987862	0.255235	-0.129898	-0.168851	0.100825	-0.312657
Lag	Canavanine 2µg/mL	Toxins					-1.21001	-1.67146				-1.34045	-1.41313	0.0337533	0.0206659	-0.158158	0.511589	0.700051	0.253936	0.726802	0.809734	0.651615	0.559749	0.452067	0.4916	0.706405	0.447592	0.728021	0.28701	0.587009	0.54976	-0.0449157	0.604216	0.600691	0.268681	0.247775	0.184584	-0.176898	0.361507	-0.00757236	0.480029	0.214943	0.305222	0.56252	0.786125	0.454827	0.463952	0.427435	0.312907
Lag	Canavanine 3µg/mL	Toxins		-1.00681	-0.702449	-0.755111	-0.944406	-1.3631	-0.960496	-0.47431	-0.619767	-0.533278	-0.844958	-0.317702	0.0896322	-0.530549	0.166752	0.470229	-0.11976	0.309521	0.507408	0.40399	0.343423	0.192561	0.0519944	0.265177	0.0975383	0.419267	-0.0370232	0.176248	0.190622	-0.475015	0.457243	0.350747	0.203502	0.219997	0.206003	0.193556	0.0491895	-0.087056	0.206921	-0.169845	0.0884446	0.30547	0.398606	0.128356	0.227241	0.224631	-0.0327095
Lag	Cisplatin 100µg/mL	Toxins					0.0873998	-0.175323				-2.59168	-3.29278	-0.532429	-0.276663	-0.462165	-0.00670042	0.805579	-0.424263	0.909102	1.14117	0.819457	0.829683	0.335251	0.512516	0.386239	0.354608	0.651817	0.313933	0.600724	0.517947	-0.268344	0.886506	0.522625	0.814406	0.766831	0.645199	0.614539	0.383474	0.647859	0.412116	-4.31756	0.821259	0.841308	0.645232	0.15771	0.595255	0.443485	0.209525
Lag	Cisplatin 150µg/mL	Toxins					0.129526	0.222259				-4.44877	-0.0376282	-0.182752	0.579956	0.671294	-0.185811	0.393906	1.08814	0.540226	0.862388	0.55983	0.401254	-0.247752	0.191938	-0.093405	-0.0343062	0.367536	-0.0309706	0.517333	0.339596	-0.399878	0.756551	0.353101	0.850816	0.878121	0.692384	0.215436	0.0734333	1.08165	0.511668	-4.44877	0.849571	0.735182	0.515394	-0.00792686	0.304598	0.28054	-0.0802125
Lag	Clotrimazole 1.5µM	Toxins					0.758903	0.980348				-1.20247	-1.1227	-0.21129	-0.29729	-0.0425588	0.592222	0.614348	0.416	0.800805	0.663154	0.650452	0.65787	0.465477	0.757209	0.769406	0.760834	0.836028	0.224389	0.571715	0.515561	0.0700564	0.533339	0.526985	0.235613	0.264777	0.240795	-0.351089	0.51545	-0.0661407	0.390287	0.10771	0.32716	0.216693	0.697892	0.377656	0.536585	0.386837	0.356721
Lag	Clotrimazole 3µM	Toxins					1.06887	0.9344				-1.17313	-1.12575	-0.170689	-0.340467	0.20546	0.540156	0.62933	#DIV/0!	0.802383	0.677369	0.656016	0.662931	0.471984	0.792113	0.755312	0.730557	0.834523	0.255231	0.563598	0.47715	0.0959568	0.594671	0.538665	0.272208	0.225211	0.273079	-0.341689	0.508944	-0.0570619	0.439789	0.141009	0.309084	0.181012	0.707462	0.533572	0.526816	0.435644	0.371496
Lag	Cykloheximide 0.05µg/mL	Toxins					-1.69546	-1.7086				-1.04662	-2.0863	-1.11849	-0.939208	0.810003	0.289145	0.941194	-0.775862	-0.981685	-0.856145	-0.804494	-0.625356	0.874123	0.929658	0.406728	0.420211	-0.79854	-1.26449	0.873487	0.787596	-0.800006	1.47013	1.02071	-0.377913	-0.739846	-0.288149	0.176276	0.870987	0.56141	0.803659	-1.1843	0.533132	-0.74569	-0.704186	0.1481	0.316925	0.084518	0.011612
Lag	Cykloheximide 0.1µg/mL	Toxins					-1.22667	-1.40375				-1.37721	-1.14029	-0.598709	-0.514596	0.631885	0.0861528	0.807001	-0.569234	-0.801984	-0.694591	-0.797718	-0.664495	0.782935	0.672188	0.178157	0.420216	-0.603647	-0.698734	0.491743	0.460835	-0.773958	0.870273	0.742458	0.063446	1.23417	0.760049	-0.0162765	0.73792	0.420961	0.830031	-1.44534	0.848574	-0.518379	-0.366387	0.361142	0.332824	0.158309	0.080237
Lag	DMSO 0.25%	Toxins		-1.67367	-0.63084	-0.713216	-1.29816	-1.80088	-1.12974	-0.444421	-0.391465	-0.703968	-1.17287	-0.101518	0.115058	-0.726315	0.270245	0.555433	-0.287743	0.46469	0.626301	0.404602	0.448641	0.340293	0.395622	0.257898	0.11612	0.481144	0.172149	0.383453	0.388697	-0.442487	0.352724	0.479464	0.270711	0.362767	0.371806	0.403879	0.252717	0.0456947	0.240244	-1.50547	0.170692	0.423793	0.505459	0.122479	0.463717	0.30424	0.122922
Lag	DMSO 2%	Toxins		-0.310675	-0.715587	-0.358347	0.311316	-0.976781	-0.827327	-1.47734	-1.67815	-2.18459	0.348767	0.198535	0.0949543	-0.597152	0.221212	0.279352	-0.546454	0.28524	0.376417	0.310669	0.253311	0.0788576	0.313078	0.178629	-0.454091	0.341646	0.0294118	0.303038	0.300544	-0.288014	0.25506	0.460264	0.182291	0.164745	0.12644	0.209487	0.165548	-0.154817	0.267756	-0.64261	0.239421	0.309541	0.310696	0.0894015	0.345751	0.21953	0.1396
Lag	DMSO 4%	Toxins		-1.14942	-0.82037	-0.795807	-0.966912	-1.7508	-0.851781	-0.419909	-0.491008	-0.612866	-0.339673	0.0382519	-0.0907601	-0.534566	0.053906	0.747868	-0.38711	0.496998	0.413328	0.342025	0.203891	-0.0660711	0.285343	-0.0207922	-0.55316	0.407997	-0.000235287	0.35098	0.306839	-0.390111	0.40886	0.386488	0.32831	0.33614	0.304792	0.313988	0.100719	0.00371375	0.178286	-0.770019	0.360167	0.332745	0.365723	0.0706457	0.0695782	0.509554	0.10373
Lag	DMSO 8%	Toxins		-1.31577	-4.23488	-1.79293	-0.0457336	-0.13682	-1.08748	-0.742031	-0.943458	-2.028	-0.0924578	-1.24692	-1.37728	-0.987216	-1.14714	-0.989681	-2.23277	-1.25412	-0.948399	-2.52437	-1.35956	-1.24278	-0.31625	-1.26651	-0.696343	-0.758526	-1.3566	-1.11211	-0.933536	-1.15501	-0.996476	-0.950038	-0.556526	-0.469701	-0.588847	-0.475356	-1.31443	-0.835202	-1.06721	-1.26526	-1.17292	-0.792579	-0.95947	-1.55097	-0.790184	-1.18101	-1.27218
Lag	DTT 1.6mM	Toxins		0.109296	1.80607	2.31567	3.25871	1.72415	0.41905	0.443045	-2.3227	3.18542	2.72122	-0.0568272	0.791029	-0.822322	-0.835625	-0.375906	-1.58866	-0.617321	-0.741855	-1.08773	1.14775	-1.94019	1.31611	-1.32818		3.24095	1.45854	3.07638	3.02988	1.64768	1.16926	3.23267	0.186173	0.0163663	0.272149	0.140925	2.71078	-1.28046	2.91306	-0.904926	0.574534	0.797622		-1.70982	1.71685	3.12383	1.6724
Lag	DTT 1.8mM	Toxins		4.01031	3.12659	3.63569	3.15612	2.63897	2.85762	3.63436	3.65755	2.5955	3.25894	-1.71953	-1.71055	-1.75607	-0.819146	-1.64307	-1.83286	-1.73472	-1.54444	-1.9213	0.904146	-1.83207	-1.39194	3.5362	2.77736	3.42424	2.61101	3.21885	3.27278	2.74828	-0.771394	-1.50907	-1.56743	-1.55968	-1.5962	-1.55633	0.147054	-1.92463	-0.227993	1.28667	-1.63344	-1.90579	-1.73469	-1.72606	-1.01501	-1.92463	-1.70814
Lag	Geneticin 2mM	Toxins		1.04218	0.273601	-0.152454	1.25464	1.29057	0.684016	0.617455	0.563712	0.214273	-0.555687	1.24121	0.640494	-0.477488	-0.141928	0.647841	0.65311	0.335061	0.426967	0.375667	0.351114	0.212619	0.520013	0.285113	0.368735	0.534823	0.0374557	0.324889	0.315994	-0.158478	0.63423	0.188991	0.41208	0.4929	0.454356	0.348578	-0.192751	-0.556128	0.0597133	0.534567	0.645334	0.375815	0.411367	-0.0254053	0.130514	0.260964	0.0825625
Lag	Geneticin 3mM	Toxins		1.00549	0.222247	-0.196178	1.05031	0.980368	0.663865	0.636897	0.567169	0.290157	-0.516061	0.61307	0.665959	-0.446165	-0.157315	0.638216	0.643755	0.392998	0.462446	0.422519	0.392289	0.196079	0.577982	0.290416	0.37922	0.575482	0.0411317	0.383895	0.395146	-0.132873	0.655591	0.17393	0.467655	0.52867	0.464749	0.389798	-0.221288	-0.564061	0.0439904	0.354039	0.657114	0.360858	0.451811	-0.0428919	0.11381	0.274763	0.0525851
Lag	Geneticin 4mM	Toxins			0.606348	0.288191	0.533798	0.561832	0.535803	0.497039	0.518844	0.538284	-0.164518	0.441267	0.510471	0.466553	-0.181708	0.521378	0.529315	0.394023	0.461848	0.422989	0.510341	0.226174	0.497316	0.337977	0.514481	0.521129	0.0925253	0.524865	0.520527	0.313187	0.551554	0.253689	0.536299	0.53537	0.527678	0.525673	-0.149553	-0.139244	0.055173	0.517651	0.511965	0.510005	0.551555	0.439568	0.262738	0.499511	0.0864102
Lag	Hog1 inhibitor TA47:2 2µM	Toxins		-0.853989	-0.613009	-0.572538	-0.233449	-1.49875	-0.456522	0.515862	0.120325	-0.423836	-0.309157	0.198709	0.430954	-0.538652	0.309445	0.623981	0.042295	0.391853	0.912044	0.59844	0.708811	0.21991	0.441047	0.404352	0.769761	0.529158	0.393383	0.661084	0.635631	0.328138	0.0110559	0.665693	0.682962	0.652997	0.642114	0.606692	0.373256	0.193193	0.45308	-0.632592	0.272848	0.635846	0.728987	0.715389	0.45449	-0.2225	0.357272
Lag	Hog1 inhibitor TA47:2 8uM	Toxins		-3.14485	-0.310685	-0.426127	-2.06264	0.966614	1.58848	1.58124	1.5811	0.862924	0.371863	0.33812	0.559803	-0.689079	0.40687	0.616266	-0.0153141	0.637134	0.729523	0.653725	0.632578	0.278214	0.379173	0.456324	0.685192	0.54158	0.450842	0.67894	0.6152	0.276609	0.0396582	0.711626	0.589095	0.587435	0.547975	0.532473	0.366005	0.167415	0.501468	-0.593717	-0.084619	0.728724	0.629966	0.595185	0.631454	0.485672	0.372694
Lag	Hydroxyurea 10mg/mL	Toxins					0.197162	-0.181789				-1.65256	-0.570782	-0.647132	-0.120435	-0.859291	0.0588417	0.977111	-0.63565	1.3192	1.38203	1.35647	1.39641	0.660989	0.914054	0.714654	0.510792	1.28103	0.450153	0.743007	0.678878	-0.0221018	1.18384	0.89873	1.18273	0.992199	1.0715	1.11298	0.0912738	0.991366	1.13978	-0.379766	1.4912	1.0126	1.02414	0.565363	1.00773	0.773008	0.409754
Lag	Hydroxyurea 15mg/mL	Toxins					-0.0670066	0.0808029				-2.36111	-1.22155	-1.19872	-0.841279	-0.947212	0.264245	0.942989	0.792754	0.96756	0.856219	0.937328	0.910285	0.354708	0.606729	0.78766	0.86591	0.614692	0.111509	0.739369	0.659976	-0.14818	0.795491	0.904302	0.789989	0.924212	0.950349	0.041397	0.0491837	0.15485	1.21493	-3.87755	1.38427	0.692819	0.908135	0.830487	1.04566	0.819616	0.511823
Lag	Hygromycin 0.6mg/mL	Toxins		-4.08384	-0.379485	-0.346345	0.678065	-2.44837	-1.16459	-1.54111	1.19251	0.870383	0.0573632	-1.9484	-2.00448	-0.0935541	0.109457	0.107174	-3.51527	-0.0859509	-0.193119	0.0696268	-0.0272247	0.104888	-1.28948	0.413664	-1.20072	0.656271	-0.277401	0.00727378	0.00527484	-0.55444	-3.75049	0.366622	-0.0469366	-0.0156606	-0.0248191	0.0784732	-0.015998	-0.320793	0.117711	-1.4453	-0.0911525	0.280596	-0.00103652	0.187563	0.350482	0.150259	-0.0546859
Lag	Hygromycin B 1.25mg/ml	Toxins		-2.04501	-0.836963	-0.739259	-2.05733	-2.19604	-1.28617	-2.19	0.286555	0.104711	0.0624559	-0.907439	-0.91291	-0.668487	0.150874	0.395058	-0.740164	0.464454	0.382147	0.444479	0.285029	0.313317	0.0479789	0.401646	0.362733	0.563606	0.075303	0.250733	0.244547	-0.664861	-0.614082	0.454042	0.206802	0.215727	0.215501	0.174035	0.11216	-0.16869	0.102801	-4.03162	0.0355551	0.475298	0.400759	0.098335	0.504942	0.289131	0.0348615
Lag	Mercaptoethanol 15mM	Toxins		-1.09979	-1.42717	-0.860969	0.171913	1.25541	1.2671	-1.63607	-0.20561	-0.429346	-0.659208	0.0070619	-0.0995993	-0.72301	0.0992634	0.0280429	-3.52071	0.261377	-0.185208	0.171955	0.118753	0.0238533	0.332092	0.333775	0.130476	0.422606	-0.0600937	0.124344	0.0687282	-0.449456	0.0866052	0.302689	-0.476042	-0.419956	-0.373817	-0.344901	0.118862	-0.460312	-0.126041	-2.90857	0.214096	0.08607	0.290029	-0.10882	-0.0537933	0.204321	0.0235915
Lag	Mercaptoethanol 30mM	Toxins		-5.42157	0.626428	0.761617	0.715915	0.802309	0.692854	0.153941	0.156661	0.174156	0.733129	0.167347	0.160652	0.171312	-0.375799	-0.0734241	0.158822	0.164561	-1.04675	0.137011	0.0416956	-0.631151	-0.386078	-0.305286	-1.52599	-0.178972	-0.393511	-0.92782	-0.799121	-0.147782	0.114417	-0.988658	0.131923	0.0832588	0.156551	-0.280172	-1.62591	-2.28211	0.00609401	-1.35087	0.172748	0.0204881	0.0184274	-0.707185	-1.80535	0.110936	-0.91172
Lag	MMS 0.005%	Toxins					-0.342135	-0.786659				-1.56491	-0.940513	-0.810427	-0.818284	-0.895636	0.0215401	0.504089	-0.350068	0.539118	0.732457	0.306124	0.178219	0.200208	0.399466	0.237558	0.30638	0.397397	0.230448	0.470049	0.436043	-0.910799	0.450694	0.489174	0.467313	0.532022	0.470527	-1.44414	-0.0224443	0.281173	0.233816	-1.92204	0.00203565	0.470219	0.377834	0.242405	0.291566	0.209366	0.0591361
Lag	MMS 0.01%	Toxins					-0.311456	-3.39508				-2.23353	-1.5003	-1.09265	-1.14352	-1.20158	-0.115874	0.535162	0.0914296	0.69552	0.894118	0.507757	0.478355	-0.0760599	0.114704	0.214828	0.214225	0.066177	-0.118258	0.474538	0.411034	-1.44429	0.695325	0.665453	0.58413	0.654577	0.617851	-2.17039	0.19066	0.499793	-0.00314197	-4.20244	1.22991	0.714538	0.596708	0.22391	0.36738	0.32084	0.0386205
Lag	Noursethricine 10µg/mL	Toxins		-2.49572	-0.0906786	-0.0195061	-1.33415	-0.611821	-0.494057	0.922129	0.824752	0.521311	0.0651116	0.759178	0.794042	-0.50118	0.207007	0.58644	0.528914	0.378094	0.626541	0.382587	0.288524	0.176294	0.683038	0.174235	0.3131	0.723233	0.082554	0.251835	0.20729	-0.423918	0.817862	0.377293	0.208544	0.369755	0.290864	0.332632	0.184984	-0.0877746	0.103218		0.499032	0.414737	0.773655	0.157782	0.539731	0.419279	0.00412433
Lag	Noursethricine 5µg/ml	Toxins		-0.813522	-0.615353	-0.695143	-0.947303	-1.41815	-0.915639	-0.439231	-0.550813	-0.557579	-0.855688	-0.279244	-0.0145691	-0.599001	0.233704	0.592785	-0.595386	0.638433	0.689291	0.528694	0.445561	0.297308	0.326326	0.420459	0.261737	0.640189	0.0125003	0.350668	0.360259	-0.373871	0.687891	0.519687	0.281784	0.315301	0.261776	0.300244	0.104656	0.0551624	0.39925	-0.268169	0.413734	0.396309	0.495795	0.270905	0.363223	0.338622	0.0602699
Lag	Paramomycin 10mg/mL	Toxins					-2.98749	-2.43495				-2.49192	0.965554	1.62966	-0.263945	-2.72707	-0.105943	-2.60838	-0.871131	-0.293898	0.216021	-0.281553	-0.455012	-0.074582	-0.216989	-0.369747	0.526961	0.359682	0.319283	0.5504	0.473145	-0.155907	-3.5203	0.403832	0.353388	0.384935	0.353358	-0.596232	-0.441761	-0.0781432	0.118873	-3.88486	0.970053	0.569922	1.45624	0.101795	0.631274	0.20646	0.207632
Lag	Paramomycin 15mg/mL	Toxins					1.6935	-3.31139				-2.84383	1.57236	-3.21999	-1.08108	0.603677	-0.141127	-3.37632	-1.20751	-0.518605	0.177814	-0.45184	-0.627928	-0.157457	-0.663796	-0.626546	0.771013	0.316794	0.291416	0.52677	0.441347	-0.121892	-3.94543	0.368378	0.244251	0.314461	0.316892	-0.744355	-0.724379	-0.197402	-0.0722835	-3.94543	-2.77417	0.516747	1.65093	0.00175348	0.621862	0.0685752	0.172666
Lag	Paraquat 250µg/mL	Toxins					0.998232	0.910259				-1.59473	-0.329426	0.17668	0.203132	-0.226673	-0.249171	-0.0313434	0.986085	0.527336	0.807982	0.410982	-0.4786	-0.179806	0.187229	-0.253995	0.387866	0.223855	-0.668429	-0.171647	-0.346285	-0.828836	0.734625	0.172822	0.495791	0.691255	0.544016	0.558937	0.0196395	0.603055	0.367147	-1.58586	-2.33182	0.377539	-0.347836	-0.355616	0.24342	0.239635	-0.853011
Lag	Paraquat 400µg/mL	Toxins					-0.372516	-0.399935				-0.420098	-0.306626	-0.401417	-0.401788	-0.393096	-0.966428	0.0349654	-0.426933	0.135042	-0.347508	0.0495903	-0.190128	-1.24119	-0.794658	-1.48782	-0.132793	-0.42518	-1.58572	-1.22565	-0.848407	-1.95879	-0.389419	-0.93547	-0.332961	-0.339327	-0.336743	-0.390487	-1.2414	-0.352501	0.0779723	-0.474106	-0.410248	-0.356024	0.0887178	-1.36262	-0.852974	0.0638435	-1.22976
Lag	Rapamycin 0.5µg/mL	Toxins					0.308499	-0.198791				-0.449288	-0.12462	0.236158	-0.033427	0.0611997	-0.0402507	0.399526	0.271923	1.40895	1.77293	1.25418	1.11367	0.174571	1.5396	0.719882	1.09047	0.400988	0.850095	1.31002	1.18374	0.0159872	1.17287	1.19496	0.996183	1.04683	0.803602	-0.940424	0.370269	1.53757	0.741823	-0.984351	-0.134961	1.86894	1.48029	0.706384	1.18326	0.839957	0.795543
Lag	Rapamycin 1µg/mL	Toxins					-0.234161	-0.738221				-1.08792	-0.651279	-0.150663	-0.395885	-0.393294	-0.0817304	0.0470905	-0.0545147	1.04733	1.29665	0.890143	0.693774	-0.0810174	1.14414	0.555025	0.780323	0.162664	0.698708	1.04173	0.905428	-0.345912	0.593125	1.0959	0.786273	0.815906	0.71671	-1.32187	0.281059	1.35581	0.421882	-1.53571	-0.382728	1.53958	1.26424	0.584384	0.710895	0.644205	0.677881
Lag	Sodium arsenite oxide 3.5mM	Toxins					-1.38483	-1.05628				-0.854475	-0.88717	-1.38853	-1.23238	-1.31604	0.00933434	-1.31938	-0.686182	0.168884	-0.299522	0.189299	0.0438002	0.817889	1.59009	0.705275	0.69411	0.655429	-0.721856	-1.12926	-1.16283	-0.746836	-0.063906	1.08925	-1.74654	-1.06059	-1.24415	-1.3298	0.936991	-0.280677	0.899225	-1.91503	-0.0477757	-1.01712	-0.259325	-0.11026	-0.0476373	-0.297167	0.647946
Lag	Sodium arsenite oxide 5mM	Toxins					-1.36236	-0.959659				-0.658233	-0.584894	-1.19956	-1.05387	-0.547819	-0.250472	-0.871082	-0.679899	0.158695	-0.42023	0.141694	0.0597119	0.809693	1.77796	0.63233	0.787184	0.531786	-0.85162	-0.907639	-0.499481	-1.25326	-0.381564	1.1837	-1.00794	-0.719893	-0.996725	-1.03554	0.805997	-0.370825	0.864147	-1.37598	-0.130458	#DIV/0!	-0.291808	-0.0576155	-0.265988	-0.433963	0.522563
Lag	Staurosporine 10ug/mL	Toxins		-2.20554	-0.223396	-0.0923764	-1.4663	-2.07703	-0.24343	-3.35551	0.337847	-4.21384	-1.96662	0.589762	0.54686	-1.00087	0.24085	0.903827	0.530928	-2.40105	-2.41464	-3.4202	0.931878	0.367664	-2.44086	-2.90146	0.582127	1.10048	0.53081	0.814842	0.774234	-1.23987	-2.09142	-3.15658	0.37115	0.889412	0.902093	0.939193	0.601585	0.732069	0.686607	-2.04557	0.836663	-2.69443	-2.90992	0.716869	0.623246	0.836005	0.494322
Lag	Staurosporine 1ug/mL	Toxins		-1.68315	-0.596821	-0.656982	-1.41219	-1.98527	-1.26697	-0.434971	-0.40609	-0.496469	-0.933468	-0.185803	0.377606	-0.912455	0.162809	0.511826	-0.863931	0.42169	0.529825	0.18188	0.224577	0.0660825	0.165318	0.137439	0.0452821	0.3772	0.110602	0.377479	0.352762	-0.767569	0.112304	0.285087	0.206731	0.228488	0.259196	0.280293	0.117882	-0.136061	-0.056234	-1.48957	0.114037	0.232785	0.293969	0.0874278	0.208891	0.247519	0.0535938
Lag	Thiabendazole 25µg/ml	Toxins		-1.71595	-0.542958	-0.537192	-1.118	-1.35354	-1.00702	0.681701	0.596608	0.392146	-0.622388	-0.121741	-0.0782351	-1.1885	0.11749	0.330419	-0.746864	0.371661	0.367464	0.346713	0.18351	0.0603978	0.304293	0.288083	0.0708393	0.361252	-0.0459244	0.238499	0.173787	-1.07816	0.188324	0.163545	0.25081	0.257203	0.218808	0.268789	0.0185845	-0.153925	0.15354	-1.05726	-0.13313	0.27746	0.413202	0.0911067	0.141152	0.22316	-0.150287
Lag	Thiabendazole 50µg/ml	Toxins		-2.12483	-1.35646	-0.279603	-1.32389	-1.53383	-1.06047	0.546038	0.717287	0.608402	-1.63627	-0.285152	-0.25654	-1.2393	-0.0745753	0.0197874	-1.02392	0.323011	0.428432	0.383427	0.165474	0.0093723	0.215395	0.177064	0.0726272	0.366886	-0.115241	0.159319	0.117233	-1.03951	0.21499	0.178636	0.155168	0.178411	0.234984	0.234974	0.0540295	-0.213729	0.155826	-1.09939	-0.22308	0.35245	0.520997	0.0203131	0.16282	0.188834	-0.114074
Lag	Trifluoperazine 100µM	Toxins					-3.68396	-3.68396				2.29504	2.30945	0.757132	-0.028992	-2.18569	0.405465	-2.38173	0.303551	-1.70127	0.821988	1.03781	-1.87154	0.184476	0.692613	0.979346	-0.605943	0.844007	0.139112	0.823933	0.743661	-0.590204	1.96046	0.507626	-0.467925	-0.857418	-0.580328	-2.84915	0.77684	-1.78115	0.813617	-0.182033	-0.414233	-0.971226	0.63463	-3.23263	0.624715	0.353245	0.36118
Lag	Trifluoperazine 50µM	Toxins					0.695291	-2.82059				0.98338	2.20824	0.0159652	0.163348	-0.0443628	0.962823	0.936985	0.443391	1.11571	1.21726	1.46822	1.4837	1.00176	0.52416	1.37489	1.0509	1.42733	0.905946	1.18483	1.23993	-0.575301	0.883847	1.09915	0.637815	0.631585	0.672248	-0.428598	1.08291	0.389877	1.13774	0.528171	0.511563	0.77694	1.18639	1.1836	-0.777388	1.01346	0.448992
Lag	Tunicamycin 1.5µg/mL	Toxins					-5.07594	-0.248583				-2.60069	-4.39389	-4.60227	-1.09821	0.543898	-0.194076	0.178813	0.180469	0.376673	0.416071	0.256423	0.233721	-0.291893	0.135304	-5.07594	-0.00959172	0.101254	-0.308165	0.167402	-0.00205546	-2.94558	0.429249	0.185708	0.28861	0.28283	0.278482	-2.28857	-0.195046	-2.89492	0.231574	-5.07594	0.48626	-2.54986	0.146123	-0.360778	-0.188052	-0.188058	-0.538658
Lag	Tunicamycin 1µg/mL	Toxins					-4.89171	-4.1265				-2.73869	-2.46404	-0.22868	-1.15782	0.775881	-0.107491	-3.87589	-1.8459	-4.31086	-2.45758	0.482561	-1.8733	-4.41945	0.180535	-4.61976	-4.15468	0.170041	-0.0497125	0.301411	0.215694	-1.60536	-2.95349	0.377498	0.332026	0.289609	0.338777	-2.32643	-0.19126	-1.49959	0.26624	-4.89171	0.728294	0.207725	0.13177	-0.118078	-0.0211259	-3.95752	-0.315382
Lag	CdCl2 100µM	Environment & Metabolites					-4.14812	-3.1454				-3.82971	-2.64668	-3.23665	-3.19167	0.118535	-0.259801	-1.32244	-1.93476	-0.478249	-3.99584	-1.60944	-1.79675	-1.60763	-0.74965	-1.61567	-2.07099	-1.10144	-2.03786	-1.99545	-1.95128	-3.30257	-2.19926	-0.6919	-1.77241	-1.73373	-1.75398	-1.88151	-0.425156	-1.80074	-0.590582	-4.47783	-3.56412	-1.47488	-1.43747	-2.08378	-1.46971	-1.90704	-1.36022
Lag	CdCl2 150µM	Environment & Metabolites					-4.32335	-4.00016				-5.05724	-2.8739	-3.4678	-3.38949	0.0279533	-1.48788	-2.03537	-2.53984	-1.5855	-4.71059	-2.09588	-2.2264	-1.81199	-1.00977	-1.97367	-2.38513	-3.36789	-2.43336	-2.3768	-2.26971	-2.9761	-2.7221	-1.25902	-1.92697	-1.87564	-1.97285	-2.02679	-0.201209	-1.8661	-0.116574	-4.57444	-3.85947	-2.09675	-1.76498	-2.42768	-1.6699	-2.36854	-1.58643
Lag	Citric acid 46mg/mL	Environment & Metabolites		-1.4874	-0.545346	-0.448335	-1.10706	-1.78638	-1.73119	-0.840004	-0.95812	-0.25206	-0.296118	-0.0597012	-0.140071	-0.0224499	-0.145016	0.205003	-1.13342	-0.115116	0.012212	-0.164261	-0.205091	0.118026	-0.0827651	0.0245477	-0.488395	0.124675	0.00122156	0.32909	0.319991	-0.610768	0.0174798	0.0796299	0.295108	0.279691	0.117951	0.259189	-0.31481	-0.0663508	-0.111494	-1.43263	-0.063529	0.161893	0.0893414	-0.0214609	0.0234585	0.100065	-0.00384191
Lag	Citric acid 55mg/mL	Environment & Metabolites		0.976247	1.5425	0.654466	1.48859	1.95596	-0.0921625	2.04743	2.0397	2.06518	0.646178	2.04561	0.346755	0.0590927	-0.0414051	0.132286	0.154306	-0.259828	-0.371395	-0.187993	-0.378896	0.195255	-0.441533	1.36724	-0.127323	0.0503371	0.977501	0.650691	0.629551	-0.913298	-1.03663	-0.142492	0.279272	0.263082	0.246036	0.0456642	-0.509979	-0.30974	-0.58439	-1.21857	-0.723797	1.94666	-0.262039	0.0993613	0.0702459	-0.0114485	0.147744
Lag	Citric acid 62.5mg/mL	Environment & Metabolites		2.07962	0.317079	0.329395	0.0161807	-0.88969	-0.636524	2.08401	1.94527	2.10755	1.33006	1.34611	1.24925	0.329902	-0.23826	0.302662	0.150054	-0.222562	0.0464121	-0.173586	-0.765355	0.261895	-0.21378	0.988214	-0.66017	0.253768	1.33428	0.908722	0.792084	-0.828956	-0.395434	0.0819408	0.983858	0.844106	0.90555	0.735892	-0.901891	0.293162	-0.525043	-2.10124	-0.0832296	1.91121	-0.195442	0.0235824	0.0466544	0.328929	0.0445647
Lag	CoCl2 0.015mM	Environment & Metabolites					-0.197903	-0.948611				-1.16925	-1.22626	-1.14629	-1.14376	-0.93342	-0.170767	-0.412422	-0.62443	0.28113	0.563164	0.406831	-0.0918365	-0.718973	-0.185684	-0.0713975	0.0576241	-0.398216	-0.547649	0.191946	0.0921849	-0.59888	0.389597	0.851839	-0.347751	-0.311124	-0.252799	-0.952549	-0.242568	-0.216539	-0.0210785	-2.44154	-0.22172	0.643885	0.162881	0.228045	-0.159326	0.210572	-0.333564
Lag	CoCl2 0.01mM	Environment & Metabolites					0.206498	-0.750916				-1.68255	-0.814803	-0.698676	-0.768875	-0.714963	-0.026414	-0.321509	-0.41257	0.373163	0.580748	-0.127679	-0.161442	-0.721736	0.126976	-0.122415	0.123692	-0.449526	-0.175316	0.474789	0.416008	-3.50412	0.414044	1.05255	-0.0180979	-0.0143865	0.0630027	-1.32195	0.00323105	0.148399	0.234173	-2.38511	0.426324	0.759727	0.528439	0.410296	0.0439808	0.315542	-0.0656222
Lag	Cold 16°C	Environment & Metabolites					-0.0198711	-0.38602				-0.863954	-0.348034	-0.234471	0.143972	-0.233157	0.34871	1.98551	1.00461	0.821696	0.637552	0.532751	0.114716	0.52914	0.199656	0.237363	-0.35409	-0.159589	-0.00101907	0.131324	0.210257	-1.13993	0.23545	0.852268	0.272683	0.16074	0.240879	-1.13652	-0.196181	-0.0254575	0.00922043	-1.38122	0.654117	1.04345	0.357955	0.107377	-0.0417234	0.169098	0.0533635
Lag	Cold 19°C	Environment & Metabolites					0.638813	0.102004				-0.7663	0.00355375	-0.348599	0.0253309	0.413026	0.716156	1.73018	0.989493	1.1441	1.05528	0.998896	0.691376	1.12293	0.903959	0.763356	0.261526	0.673551	0.434056	0.883812	0.823519	-0.374251	1.26998	1.04279	0.448469	1.16392	1.3459	0.275242	0.224044	1.12476	0.50651	-0.624587	0.612922	0.94099	0.635635	0.720605	1.11122	0.673994	0.515886
Lag	Cold 24°C	Environment & Metabolites					0.251154	-0.35545				-1.29234	-0.104087	-0.750576	-0.422496	0.303857	0.246226	1.29772	0.766416	0.654572	0.75782	0.605821	0.510092	0.726843	0.556801	0.40971	0.0226857	0.39365	0.277118	0.575188	0.575235	-0.379918	0.836792	0.854518	1.27976	1.29043	1.27307	0.463898	0.104611	1.06755	0.483985	0.0347504	0.97709	0.719288	0.679545	0.384312	0.90791	0.411617	0.229282
Lag	CuCl2 0.375mM	Environment & Metabolites					-0.424227	-1.20546				-4.40847	-0.51383	1.23394	-4.45856	-0.764852	-0.0556531	1.12355	-1.57791	0.781378	0.997169	0.973637	0.964071	0.286859	0.470181	0.548354	-0.0414788	0.544664	-4.22866	1.32279	0.976012	-0.94636	0.202712	0.556243	1.14721	1.14767	1.23695	-3.15485	0.0940177	0.915076	0.631558	-1.57732	1.07268	0.767128	0.685022	0.200071	#DIV/0!	0.423971	-3.37398
Lag	CuCl2 0.75mM	Environment & Metabolites					-1.12759	-1.12734				-4.57624	-0.482047	-4.0192	0.870115	-0.820381	-0.0365377	0.84616	-1.84571	0.805851	0.887561	0.908345	0.785753	0.470548	0.637002	0.622531	0.103037	0.430407	0.650039	0.869944	0.848993	-0.683889	0.605734	0.630547	0.91278	-3.14716	0.935654	-1.13322	0.107483	0.797835	0.735387	-1.42817	0.758982	0.58902	0.605645	0.37604	-3.682	0.2594	-3.02562
Lag	DHA 100mM	Environment & Metabolites		-2.68166	-3.48502	0.625235	-0.96297	-2.08326	-1.22292			0.0653598		-0.24808	-0.266924	-1.00133	-0.00775383	0.13044	-0.73006	0.5831	0.512004	0.441629	0.314644	0.196019	0.418792	0.301787	-0.169239	0.507822	-0.0261256	0.0328472	-0.00206478	-0.655072	0.122198	0.411146	0.0393044	0.022221	0.065923	0.124013	0.0889232	-0.182771	0.0352716	-2.74889	-0.507611	0.227997	0.428377	0.0968224	-0.0373168	0.360816	-0.172609
Lag	DHA 200mM	Environment & Metabolites		-2.94714	-1.82796	-2.05094	-0.458357	-2.39842	-1.6252	-1.90968	-2.19165	-2.04687	-0.68391	-0.31419	-1.04406	-1.17485	-0.807284	-0.505929	-1.69915	-0.153209	-0.0244371	-0.221554	-0.292364	-0.842168	-0.747508	-0.638178	-0.723981	-0.39248	-1.34585	-1.07519	-1.25202	-1.07902	-0.630956	-0.187174	-0.028268	-0.0220631	-0.101671	-0.0610162	-1.04977	-0.363139	-0.773206	-2.92926	-0.405111	-0.248463	-0.264557	-1.40381	-0.847062	-0.6174	-1.9262
Lag	Ethanol 13%	Environment & Metabolites					-0.246507	-0.0670524				0.396534	0.310738	-2.9218	-2.78925	0.643118	-0.330733	-1.12321	-2.9218	-0.844018	-0.883025	-0.446254	-0.579677	-0.456011	#DIV/0!	-0.350246	-0.685233	-0.434387	-0.242473	-0.163843	-0.0142262	2.68205	-0.931073	-0.171597	-0.30817	-0.634106	-0.619535	-0.435057	-0.916671	-1.05256	-1.01414	-0.666312	0.984822	0.945053	-0.107535	-0.882632	-0.430924	-0.428228	-0.46907
Lag	Ethanol 16%	Environment & Metabolites					-3.13641	-3.1557				-2.39948	-2.50373	-1.89728	-1.93495	-1.22056	-3.8663	0.85407	-5.77168	-0.0414635	0.164896	0.807726	0.85374	0.23705	0.431314	0.387085	0.402873	-0.0786659	-1.16022	0.882549	0.768059	0.434687	-1.06314	0.925812	0.399233	0.429276	0.420077	-3.73123	0.455	-0.852095	0.286508	-0.0451235	0.539327	0.649243	0.421527	-0.0779622	-0.148205	0.76569	-1.33053
Lag	Ethanol 5%	Environment & Metabolites					-0.949524	-1.12636				-1.66397	-1.2876	-0.955648	-0.911862	-1.32599	0.0498127	0.077491	-1.16624	0.360699	0.57672	0.296903	0.192127	0.17244	-0.0156362	0.0168671	-0.0403892	0.436155	-0.00740242	0.447564	0.442183	-2.04986	0.346471	0.399072	0.0840793	0.14754	0.127635	-1.36919	-0.153415	-0.044758	0.270251	-3.08349	-1.21244	0.432798	0.409441	-0.0135254	0.137769	0.167943	0.036486
Lag	Ethanol 7%	Environment & Metabolites					-3.08172	-1.57536				-3.08351	-1.81926	-1.65986	-1.98811	-1.93456	-0.4776	-0.814117	-1.94678	-0.201877	0.183956	-0.223253	-0.336091	-0.315146	-0.8842	-0.656648	-0.658912	0.20963	-0.531626	0.255106	0.372821	-3.24719	-0.38136	-0.0826802	0.426754	0.0221738	0.215892	-2.44656	-0.772363	-0.252772	-0.486559	-3.56052	-2.07186	0.0544602	0.162287	-0.42809	-0.216363	-0.25236	-0.432358
Lag	Formaldehyde 0.4mM	Environment & Metabolites		-2.77504	-2.3569	-2.80821	-0.720312	-1.21019	-0.187444	-2.13261	-1.56722	-1.48909	-0.986483	0.67458	0.37773	-0.698793	0.18743	1.06749	-0.377967	0.72855	1.05375	1.13742	0.928303	0.732912	0.827245	1.23773	1.29308	0.838848	0.35197	0.0867551	0.0344535	0.59053	1.10919	1.42984	0.06058	-0.25015	0.00386525	0.0897684	0.732651	-0.451333	0.69214	0.247781	-0.0832639	1.27362	1.3245	1.27497	1.13496	1.23529	0.0333788
Lag	Formaldehyde 2mM	Environment & Metabolites		-0.0219051	0.263885	0.244998	-0.0411225	0.209837	-0.0359358	-0.0166315	-0.204081	-1.58736	-0.0121316	-0.0694413	-0.117202	-5.47008	0.556145	-5.28095	0.0559952	-4.03639	-5.04356	-4.66108	-5.41917	-5.58841	-3.32755	-4.92447	-4.52742	-5.58841	-5.50136	-0.0339241	-0.0773731	-2.45075	-2.95296	-2.80735	-0.0667931	-0.145327	0.197635	0.579757	-1.60863	-2.7065	-1.87961	-5.58841	-0.006624	-5.09491	-4.7695	-4.73012	-1.78144	-5.58841	0.519777
Lag	Heat 37°C	Environment & Metabolites					0.924225	0.946248				-2.20283	-0.10515	-0.0820409	-0.0842294	-0.0964741	0.0671501	0.710074	0.525239	0.614993	0.744809	0.695106	0.547604	0.418094	0.0601188	0.636547	-0.0415365	0.357488	0.158969	0.421071	0.294018	-0.852123	0.539113	0.633769	0.49149	0.436528	0.472937	-0.156258	0.0420472	0.338288	0.313948	-0.930497	0.0603131	0.653789	0.481294	0.192176	0.453466	0.211884	0.0151713
Lag	Heat 40°C	Environment & Metabolites					-1.80173	1.04651				-4.61241	-0.763062	1.02495	-0.431869	1.07202	-0.0253134	0.525346	-0.552596	1.01025	0.99986	0.618563	0.240677	0.321863	1.0326	0.980466	-0.267092	-0.0687029	0.300341	0.399541	0.315726	-1.31027	-0.0926811	0.60121	0.600205	0.645888	0.587106	0.952549	-0.442994	0.139632	0.249401	-4.61241	0.983917	0.28193	0.0455177	-0.271061	0.483378	-0.208632	-0.302681
Lag	Heat 41°C	Environment & Metabolites		1.63716	1.51552	0.371687	1.53755	-0.734151	1.66903	1.81242	1.66875	0.249102	-2.66131	-2.75457	-0.456176	1.02544	-0.231872	0.448338	-0.467292	0.997507	1.08533	0.513484	0.215029	0.111188	1.11729	1.09441	-0.353294	0.539191	0.441999	0.36937	0.285668	-0.873195	0.54204	0.660938	1.02838	1.10079	1.0364	1.05035	-0.0546569	0.439173	-0.0801508	-4.52536	1.12508	0.761183	0.82343	0.0365631	0.504713	0.136595	-0.079403
Lag	Heat 42°C	Environment & Metabolites		-3.02074	0.133805	0.393255	0.587311	0.431532	0.352284	-3.4384	-3.1164	0.551723	0.552949	-3.22807	-3.29073	0.223095	0.33078	-1.23625	-3.28734	0.26571	0.198796	0.266687	0.262059	0.210466	0.212188	0.281115	0.190577	0.285429	0.264861	0.282503	0.284929	0.175459	0.237591	-0.0830958	0.260297	0.224448	0.258098	0.310473	-0.686251	0.257296	0.282218	-1.9104	-3.04031	-0.665077	0.270077	0.258166	0.283349	0.286744	0.286658
Lag	Heat 43°C	Environment & Metabolites		-4.5195	-3.53796	-3.05791	-3.03396	-2.95266	-0.692798	0.733652	0.561215	-3.2462	-3.04056	-1.12873	-1.54823	-1.67736	-0.0107459	-0.0795846	-0.0699215	0.00326282	0.0199029	-0.00341567	-0.0074581	-0.6183	0.630493	0.0560861	0.00206575	0.0170276	0.0158864	-0.0118957	-0.00219928	-0.0492711	0.00146132	0.003244	0.0819027	0.0541843	0.078879	0.0611598	-0.237906	-0.0120839	-0.000433875	-5.62521	0.178067	0.0274818	-0.00495032	0.0122846	-0.0141294	0.00174365	-0.00908519
Lag	KCl 1.45M	Environment & Metabolites					-0.925856	-0.721805				-1.90407	-1.29883	-0.108843	-0.033584	-2.50337	-0.0254281	0.0904386	-0.351453	0.0675559	0.0906577	0.352748	-0.201453	-0.121817	0.112273	0.00645383	-0.101446	-0.0627179	-0.164403	0.485319	0.356687	-0.770194	-0.11701	0.102684	0.215716	0.255544	0.241125	-0.430271	-0.373113	-0.433885	0.368722	-0.946747	0.16569	0.242956	0.352311	0.128373	-0.0294686	0.0218186	0.12544
Lag	KCl 2M	Environment & Metabolites					#DIV/0!	#DIV/0!				#DIV/0!	-1.69733	-0.133101	-0.0535097	#DIV/0!	-0.0490041	-0.147042	-0.312588	0.208491	0.271198	0.411163	0.0846245	-0.166105	0.231977	0.211113	0.101189	0.235413	-0.287669	0.565654	0.495778	-0.962174	-0.403823	-0.0955116	0.344644	0.287136	0.349962	-1.31611	-0.20163	-1.00007	0.398288	-1.4717	0.0847723	0.0258432	0.375674	0.264903	0.14723	0.135475	0.612948
Lag	LiCl 150mM	Environment & Metabolites					0.662639	0.621453				-4.95553	-4.61778	0.703322	0.628215	0.644247	-0.358197	0.652332	-4.60159	-1.4756	-1.38022	-1.34773	-2.14188	0.319742	-1.4201	-1.40907	-1.64129	-3.65135	-1.40261	0.665572	0.653621	0.571277	0.326434	0.25772	0.649642	0.64765	0.63963	-4.44409	-1.53952	0.634115	-1.92507	-4.95553	0.637531	-0.17534	0.196555	-1.43221	0.564721	0.258618	0.651036
Lag	LiCl 225mM	Environment & Metabolites					1.00622	1.00287				-4.63091	-4.31296	0.982293	1.00357	0.984526	-0.115132	0.9867	-4.43807	-1.20455	-1.17362	-1.31212	-2.12555	0.830103	#DIV/0!	-1.61295	-1.43011	-3.71703	-1.44146	0.985957	0.978506	0.84092	0.931117	0.764305	0.976939	0.978924	0.982586	-4.18989	-1.85553	0.96586	-1.92831	-4.63091	0.973224	0.984431	-0.795536	-0.697024	0.95621	0.43976	0.957092
Lag	Malic acid 52mg/ml	Environment & Metabolites		-0.616605	-0.787391	-0.728923	-0.853154	-1.29179	-0.936128	-0.526272	-0.535809	-0.764734	-0.618481	0.136532	0.130371	-0.34924	0.068467	0.285432	-0.241684	0.192802	0.265732	0.201727	0.127668	0.00120773	0.16008	0.0905527	-0.194705	0.13903	0.000977973	0.258015	0.208068	-0.241795	0.288646	0.263731	0.0964468	0.0428919	0.050048	0.0828207	-0.0164909	-0.0926608	0.0302231	-1.12649	0.0622884	0.219852	0.264107	0.0872438	0.143976	0.164671	-0.019679
Lag	Malic acid 62.5mg/ml	Environment & Metabolites		-0.587087	-0.787454	-0.722491	-0.804471	-1.12031	-0.935038	-0.561021	-0.49792	-0.542524	-0.642099	0.137063	0.0860187	-0.1858	1.11022e-16	0.225999	-0.271155	0.121907	0.177123	0.109406	0.0879655	-0.0572916	0.180956	-0.0203782	-0.312297	0.0385434	-0.111974	0.0930701	0.103763	-0.396114	0.217668	0.203176	0.0227852	0.0188732	0.0253275	0.0496178		-0.15498	-0.0140453		0.0678554	0.176555	0.251619	0.120337	0.116596	0.116554	-0.0641301
Lag	Methanol 10%	Environment & Metabolites		3.42841	-0.99629		3.24134	3.30449	2.91378		3.03498	2.90605	2.94115	-2.33842	-1.78229	1.37684	-0.188561	-0.287858	-0.986772	0.309571	0.208108	0.166395	0.0702647	0.583917	0.136769	0.034902	0.845694	0.671182	0.0869471	0.11309	0.0706752	-0.472035	0.0906003	1.05325	0.157176	-0.291534	-0.245276	0.106959	-0.694777	-1.32569	-0.34347	-0.303655	-0.892294	0.55441	1.08375	0.257382	0.423515	0.395689	0.182363
Lag	Methanol 2%	Environment & Metabolites		3.74471	-0.0167911	-0.349962	3.37849	1.00973	-0.395932	-0.53823	1.12737	0.487852	-0.847568	-0.368511	0.191326	3.41362	2.22045e-16	1.82086	1.2575	3.56223	3.24185	3.19302	2.69434	2.28055	2.71302	-0.0935718	1.44492	3.74514	1.87227	0.605815	1.9038	1.69305	2.02263	1.73538	2.27654	3.195	3.49142	3.29656	1.37997	2.38535	1.37368	1.89803	0.725327	1.90966	2.6872	1.91272	1.87154	2.2179	1.36798
Lag	Methanol 5%	Environment & Metabolites		0.569229	-2.79608	-1.39554	-0.609705	1.60795	-0.108804	-3.4964	-3.63077	1.21857	1.65855	-0.155701	-0.33593	-0.58371	-0.0555146	0.267351	-0.462628	1.10761	0.677214	1.18665	0.747904	-0.454716	0.51491	0.56782	0.328594	0.547459	0.399477	0.664365	0.633953	0.102753	0.736752	0.926161	0.71752	0.732291	0.741582	0.859318	0.0231354	-0.438413	0.257185	-0.287809	-0.0621348	0.708646	0.163991	0.624534	0.469705	0.467531	0.550277
Lag	Methanol 7.5%	Environment & Metabolites		-1.38408	-0.949704	-1.62934	-1.10107	-1.80745	-0.893657	-2.81155	-3.00443	0.991484	0.836637	-0.0442489	-0.144971	-0.700367	0.291215	0.321366	-0.322969	1.0929	0.881804	0.119988	0.618547	0.557467	0.511153	1.02378	0.615475	0.780219	-1.38629	0.901922	0.753476	0.316432	-0.498452	1.03374	0.384269	0.572428	0.600701	0.744103	0.109244	-0.201954	0.367023	-0.24071	-0.181838	1.05934	1.04501	0.649818	0.662902	1.21633	0.669123
Lag	Methylglyoxal 2mM	Environment & Metabolites		-1.98442	-1.53246	-1.35857	-0.995945	-1.41229	-1.07122	-1.15186	-0.895567	-0.728674	-0.828747	-0.0473141	-0.00561289	-0.609361	-0.0205114	0.329882	-0.299128	0.528284	0.392973	0.342749	0.368051	0.206281	0.307362	0.376852	0.051044	0.403514	0.0498071	-0.101381	-0.185515	-0.437755	0.379856	0.446604	0.0483779	0.0487312	0.0401856	0.112388	0.154501	-0.164974	0.138878	-1.79082	-0.132076	0.279526	0.395314	0.087464	0.238496	0.328324	-0.177629
Lag	Methylglyoxal 4mM	Environment & Metabolites		-2.23675	-2.12652	-2.0419	-0.61806	-1.03788	-0.707845	-1.80376	-1.2189	-1.07474	-0.923104	0.239739	0.0960977	-0.203766	-0.0726129	0.377781	-0.308561	1.03042	0.529953	0.926101	0.918094	0.654471	0.893189	0.918177	0.423022	0.830598	0.37335	-0.149842	-0.380826	0.256042	1.0191	1.08149	-0.101201	-0.170593	-0.0895255	-0.107456	0.718901	0.274253	0.809216	-2.35984	-0.533226	0.440828	0.858555	0.426862	0.642632	0.751022	-0.192672
Lag	NaCl 0.85M	Environment & Metabolites					-2.19318	-1.47236				-2.70071	-1.38543	-1.54257	-1.54721	-1.60049	-0.211808	1.40004	-2.55852	1.23392	1.24865	1.27211	-0.610101	-0.174452	0.791136	-0.0948307	-0.817556	1.19703	-0.385254	1.40569	1.40168	-2.02858	0.80752	0.427537	1.43665	1.43646	1.43477	-2.80867	-0.635754	1.14665	0.65655	1.40864	1.44254	1.43878	1.33704	0.269848	-0.632581	0.523846	1.01921
Lag	NaCl 1.25M	Environment & Metabolites					-1.68138	-1.30072				-2.86718	-1.35671	-0.981579	-1.25334	-1.27859	-0.354082	-0.146225	-2.90587	0.643954	0.147006	0.586527	-0.188063	-0.142916	1.15942	0.0529632	-0.593212	-0.449906	-0.239758	1.71907	1.63359	-2.57739	0.133425	0.59874	2.25635	2.28423	2.32682	-2.8893	-0.554948	1.12889	1.16978	2.42445	-0.0882681	1.73533	1.33124	0.989292	-2.1438	0.324065	0.0622876
Lag	NiCl2 0.375mM	Environment & Metabolites					-0.401507	-1.13489				-2.22026	-0.415576	-0.716003	-0.570028	-0.466241	-0.083647	0.480599	0.0772689	0.286966	0.335458	0.279307	0.0896402	0.10223	-0.0535078	0.244348	-0.101915	0.112982	-0.0940949	0.141914	0.0987563	-0.754346	0.51179	0.312528	0.196055	0.221558	0.21675	-0.22706	-0.132704	0.00771196	0.0785435	-1.21276	0.235384	0.245556	0.362265	0.101231	0.142437	0.0977536	-0.166998
Lag	NiCl2 0.75mM	Environment & Metabolites					-0.411507	-1.4534				#DIV/0!	-0.264375	-0.683182	-0.51026	-0.238946	-0.0152157	0.419998	0.0264549	0.595628	0.384879	0.502301	0.332672	0.152743	-0.100035	0.330726	0.119476	0.168673	-0.0974075	0.0971204	0.0719234	-1.00514	0.453709	0.219899	0.0802408	0.0812186	0.0954246	-0.447564	-0.0898862	-0.0338162	0.193181	-1.14556	-0.0631645	0.130264	0.234107	0.038757	0.0776079	0.00350175	-0.116769
Lag	Oxalic acid 12.5mg/ml	Environment & Metabolites		0.699382	-0.44741	-0.329219	0.0254265	-1.141	0.836469	0.820005	0.836813	0.834435	-0.788379	0.101018	0.136751	-2.32408		0.139084	0.216654	0.0414608	0.703217	0.219698	0.199896	-0.493626	-0.362893	-0.491698	0.11259	0.140068	-0.102965	-1.80653	-1.93568	-0.393051	0.614107	-0.414154	0.195202	0.178806	0.178687	0.134399		-2.8859	-0.0847964		0.732815	0.637251	0.267087	-1.26749	-0.499932	0.424917	-0.372123
Lag	Oxalic acid 8mg/ml	Environment & Metabolites		0.42017	-0.669849	-0.676935	-0.0473653	-0.769553	-1.03934	0.955926	0.851414	0.366742	-0.039882	-1.53317	-0.0581947	-0.715677	-1.11022e-16	0.027127	0.48059	0.262295	0.368963	0.109656	0.490335	-0.699234	0.326749	-0.962795		-0.858742	0.218351	-0.303399	-0.406751		1.67108	-1.2989	0.13573	0.185761	0.229261	0.127755		-0.325372	0.711078		0.520932	1.57017	-0.971732	-0.165109	-0.312902	0.464111	-0.703415
Lag	pH 2	Environment & Metabolites					-0.00462164	-0.461102				-2.32338	-0.818368	0.339344	0.408662	-1.52848	-0.0815471	0.720475	-0.441835	0.598888	0.944144	0.567768	0.488215	0.00645347	0.41489	0.303993	0.650518	0.443679	0.311943	0.934645	0.860989	-0.937422	0.570696	0.683901	0.812172	0.893683	0.807896	-2.32135	-0.0699139	0.852365	0.328931	-3.64367	-0.136729	0.821858	0.732269	0.301197	0.406207	0.369322	0.369465
Lag	pH 3.5	Environment & Metabolites					-0.271655	-0.617144				-1.96812	-0.838563	0.38994	0.220262	-0.688502	0.0112388	0.644562	-0.237762	0.613101	0.866585	0.51966	0.428333	0.213838	0.591183	0.338529	0.392775	0.433005	0.273926	0.549076	0.532769	-0.734321	0.565582	0.60677	0.490124	0.520573	0.47723	-1.12802	0.0503912	0.243316	0.363996	#DIV/0!	-0.0048199	0.713488	0.677201	0.222351	0.27221	0.331398	0.163332
Lag	pH 7	Environment & Metabolites					-1.33575	-1.69195				-1.5919	-0.908152	-1.31344	-1.11179	-2.37995	-0.118318	-0.932024	-1.09833	0.0837739	0.643885	-0.234299	-0.187031	-0.168767	0.210809	0.0881613	0.511138	-0.88742	0.159564	0.574574	0.449436	-2.5263	-0.814755	0.367891	-0.502463	-0.443873	-0.34593	-2.99498	-0.366546	0.236843	-0.0897005	-3.43376	-1.53673	-0.633518	0.291065	0.374242	-0.168971	0.170782	-0.505388
Lag	Selenomethionine 0.03mM	Environment & Metabolites		-0.129445	-0.747446	-0.682495	-1.52313	-1.5519	-1.63454	0.261468	0.0933815	0.0422076	-0.770848	-0.254114	-0.0131241	-0.388337	0.0645144	0.213732	-0.0778316	-0.0961488	-0.249037	-0.136424	0.356196	-0.382976	0.0947693	-0.461318	-0.0576306	-0.0025561	-0.217681	0.108342	0.0160406	0.024618	-0.179479	-0.104209	0.042226	0.0515982	0.0413999	0.0810417	-0.40911	0.254376	0.155621	-0.517121	-0.122802	0.328195	-0.102826	-0.633847	-0.132673	-0.20088	-0.443415
Lag	Selenomethionine 0.06mM	Environment & Metabolites		0.441097		-0.964788	-1.04441	-1.68799	-1.66405	0.142172	0.144687	0.16799	-1.53353	-0.939207	-0.955537	-1.09423	-0.54888	-1.57854	-0.270029	-1.36741	-1.25627	-1.06584	-1.14532	-0.901391	-0.74874	-1.47902	-0.452091	-1.4394	-0.826059	-0.920426	-0.827062	-0.257223	-1.02815	-0.731419	-0.599756	-0.643139	-0.592645	-0.680183	-1.44134			-1.48172	-0.615875	-0.861248	-0.850413	-1.56076	-0.901827	-1.17845	-1.40381
Lag	Synthetic wine must 2%	Environment & Metabolites					-3.33806	-3.08296				0.967552	0.966896	-0.880795	-0.691584	-4.61051	-0.620291	-0.463433	-1.31279	-0.594462	-0.501578	-0.735268	-0.692955	-0.879221	-0.757565	-0.688971	-0.596881	-0.654122	-0.772115	-0.742207	-0.796188	-1.09647	-0.440749	-0.704566	-1.12788	-1.10309	-1.09875	-1.27915	-1.05364	-1.21914	-0.797259	-1.01079	-0.991025	-0.554168	-0.791634	-1.0512	-0.598184	-0.614273	-0.685062
Lag	Tartaric acid 45mg/mL	Environment & Metabolites		2.3401	2.36251		2.36257	1.30841	2.29138	2.36368	1.90283	2.35815	1.67309	2.36221	2.01077	2.35759	2.35087	0.71624	2.35913	1.39247	2.35414	0.50714	0.224656	0.332654	-0.170711	2.07716	-0.86808	0.801306	1.75921	2.35248	2.3561	2.3538	2.17491	2.32956	2.35578	2.35671	2.35491	2.35729	0.45326	1.26037	2.35695	-0.187868	2.36114	2.31885	0.343246	0.430327	2.08725	1.53785	2.33676
Lag	Tartaric acid 60mg/mL	Environment & Metabolites		1.77082	-0.0975634	0.272674	-1.37879	-0.42643	-2.85156	1.84051	1.85663	1.86801	1.71953	1.87889	1.84253	0.154061	-1.63666	-0.0324844	0.906625	-0.0520604	-0.592363	-0.0512342	-0.742177	-0.736716	1.86334	1.09605	-0.91922	-0.620572	1.26618	1.81153	1.8343	1.81694	-0.486269	1.69541	1.65419	1.59969	1.60268	1.67014	-1.50085	-0.259276	1.83532	-1.62869	-1.42348	0.291893	0.149541	-0.0138265	0.953006	0.384282	1.78055
Lag	YPD	Environment & Metabolites		-1.9397		-0.352562		-1.50567	-1.10018	0.713831	1.54034	-1.23996	-0.0171269	-0.118331	-0.205929	-0.777849	0.172654	0.0113552	-0.809543	0.272863	0.0848832	0.338929	0.510902	0.369833	0.328997	0.435711	0.123265	0.493207	0.350037	0.572594	0.533524	-0.618788	-0.176216	0.468551	0.478251	0.493491	0.414208	0.34604	0.308564	0.265425	0.397554	-1.36882	-0.0538178	0.230895	0.498996	0.241104	0.232158	0.3723	0.393967
Lag	Adenine as N-source, same in preculture	Nitrogen utilization		0.477833	-0.295176	-0.978232	-0.985585	-0.620741	-1.88107	0.0698328	-0.0324209	-0.967356	-0.716454	-0.104431	0.331287	-1.11366	5.55112e-17	-0.0305116	-0.720313	0.0222867	0.246995	0.183445	-0.68649	-2.58352	-1.02389	-0.206282	-0.354454	-0.151643	-1.07489	-0.0332517	-0.124419	-1.20998	-0.368261	0.636884	0.367236	0.327614	0.363733	0.606468	-0.834405	0.0280154	-0.509827	-0.968063	0.0702884	0.409959	-0.278339	-0.321457	-0.365284	-0.397086	-1.08399
Lag	Alanine as N-source, same in preculture	Nitrogen utilization		-0.553487	-0.756754	-0.771972	-1.17192	-0.741479	-0.271459	-0.449396	-0.54628	-0.343384	-0.545108	-0.130136	-0.110597	-0.743625	-2.22045e-16	0.758282	-0.514243	0.861886	0.711192	0.879091	0.229964	0.0924016	0.620609	0.164759	0.702503	0.766781	-0.667575	0.586091	0.504941	0.153356	0.377813	0.470784	-0.147692	0.0324328	0.118408	0.0592325	-0.116008	0.327318	0.093739	-0.455522	0.0649765	0.570778	0.734384	0.293165	0.97115	0.298103	-0.117849
Lag	Allantoine as N-source, same in preculture	Nitrogen utilization		-4.50131	-5.58496	-5.58496	-5.45247	-5.58496	-5.58496	-3.8128	-5.58496	-5.45939	-5.58496	-5.58496	-5.55369	-5.06964		-5.58496	-5.50888	-5.50094	-5.46445	-5.48398	-4.50735	-5.38006	-5.33996	-4.98304	-5.55153	-5.44142	-5.31055	-4.63896	-4.8808	-4.9823	-5.58496	-4.89138	-4.62018	-4.43918	-5.20828	-5.41582	-5.32388	-5.3309	-5.14222	-3.22068	-5.58496	-5.58496	-4.48921	-3.84644	-5.43357	-5.58496	-5.21754
Lag	Arginine as N-source, same in preculture	Nitrogen utilization		-0.401512	-1.20259	-1.33797	-1.60712	-0.871185	-1.03975	-0.534674	-0.573145	-0.618628	-1.60857	-0.665303	-0.222338	-0.150855		1.0964	0.37751	0.233122	0.487454	0.535458	0.593383	-0.441137	0.456451	0.552147	0.451205	-0.798257	0.0866152	0.672261	0.554919	-0.121643	0.245901	0.243569	0.169183	0.133935	0.13143	0.139789	0.00769355	0.808871	-0.308476	0.167736	0.372704	-1.13991	0.807039	0.719091	0.979438	0.498196	0.00734692
Lag	Asparagine as N-source, same in preculture	Nitrogen utilization		-0.705779	-1.04392	-1.02827	-2.58601	-1.92842	-1.82915	-0.734253	-0.693336	-1.10031	-1.8038	-0.820143	-0.800545	-0.47894		0.184683	-0.338425	-0.0302135	0.225187	0.0364938	0.380012	-0.186237	0.100285	0.165364	-0.323178	-0.201737	-0.578203	0.154791	0.212574	-0.36018	-0.00581673	-0.235692	-0.366968	-0.500579	-0.448689	-0.415274	-0.335204	-0.17478	-0.435347	-0.420382	-0.527889	-1.27322	-0.0032707	-0.342321	0.353798	-0.0149941	-0.263869
Lag	Aspartic acid as N-source, same in preculture	Nitrogen utilization		-0.839987	-1.06116	-1.08425	-1.66308	-1.59094	-0.864446	-0.537879	-0.308415	-0.16349	-1.11876	-0.376158	-0.0905004	-0.525898		0.400053	-0.185291	0.472024	0.446376	0.369417	0.222333	-0.273117	0.350504	0.307794	0.272799	0.298623	-0.527622	0.380524	0.270015	-0.000124975	0.362686	-0.190188	-0.214297	-0.240649	-0.133673	-0.213677	-0.255191	-0.569476	-0.037034	-0.0381372	-0.0409402	0.158032	0.416558	0.234244	0.168395	0.154518	-0.0293685
Lag	Citrulline as N-source, same in preculture	Nitrogen utilization		-0.444653	-0.431765	-0.308946	1.15003	0.788279	0.899672	0.558164	0.727211	-0.183328	-0.214115	0.402013	0.157294	-0.153116		0.82721	-0.328812	0.169348	0.595697	0.453812	0.310823	-0.663458	0.340849	0.489453	0.935176	0.9889	-0.595922	0.846328	0.507528	1.20618	0.907405	0.138255	0.53499	0.822412	0.466416	0.622282	0.472495	0.233771	1.10931	0.10216	-0.303827	0.681001	0.741099	0.61149	0.568894	0.471436	0.484035
Lag	Cytidine as N-source, same in preculture	Nitrogen utilization		-0.00409706	0.0223638	0.0227292	0.0201979	0.0157095	0.0114753	-0.199296	-0.458664	0.0105463	-0.614891	-0.249397	-0.117144	0.00391857	-4.33681e-19	-0.354998	-0.376459	-0.269851	-0.00664241	-0.511645	-0.0204955	-0.0924772	-0.538564	-0.373951	-0.205649	-0.2731	-0.02911	0.0126495	0.0074758	-0.0188927	-0.00638904	-0.0253262	0.00237897	0.0121842	0.00440996	-0.00214866	-0.961079	0.0114876	-0.172368	-1.62296	-0.10538	-0.111517	0.00146966	-1.48366	-0.0257863	-0.00107451	-0.0392178
Lag	Cytosine as N-source, same in preculture	Nitrogen utilization		1.90793	1.26229	1.26442	-0.377424	-0.599792	-0.193752	1.46998	1.42656	1.06778	1.0348	1.11682	0.987328	1.5343	-2.22045e-16	0.957497	1.69486	0.802947	1.31729	1.34873	0.836181	1.60581	0.896835	0.977445	0.83717	1.69159	-0.0732623	1.85501	2.14157	1.44051	0.717773	1.41382	2.03474	2.07012	2.17553	2.17521	0.955674	1.90415	1.55158	0.329374	1.66942	2.46763	1.98891	0.767619	1.62753	1.20799	1.40604
Lag	GABA as N-source, same in preculture	Nitrogen utilization		-0.150396	-0.87988	-0.847038	-1.14584	-1.23429	-0.136972	-1.38264	-1.46881	-1.69071	-0.961491	0.106053	0.573914	-0.577178		0.969343	0.0538247	-0.926324	1.01673	-1.12193	0.443372	-0.0455373	0.875369	0.606064	0.40114	0.520189	0.0942778	0.86374	0.827441	0.360475	0.541566	0.556035	0.332413	0.325773	0.332833	0.334165	0.250394	0.30395	0.355143	-0.731161	0.955867	0.595861	0.646817	-0.508184	0.602644	-0.986999	0.557577
Lag	Glutathione as N-source, same in preculture	Nitrogen utilization		0	0	0	0	0	0	0	0.130619	0	0	0	0	0		0	0	0	0	0	0	0	0	0	0	0	2.39068	0	0	0	0	2.57674	0	0	0	0	0	0	0	3.96873	1.449	0	2.97467	0	0	0	0
Lag	Glycine as N-source, no stress preculture	Nitrogen utilization		-0.877115	-1.07047	-1.13806	-2.12062	-1.95723	-2.06501	-0.647995	-0.689684	-1.32055	-1.72666	-0.581851	-0.192685	-0.279752		0.447312	-0.417572	0.59758	0.329356	0.50814	0.531632	-0.0910059	0.159182	0.46294	0.318857	0.386821	-0.567461	0.461697	0.553732	-0.0441165	0.202007	0.0502064	0.0932193	0.0232819	0.106665	-0.00409586	-0.197214	0.321131	0.0152328	-0.100224	0.344733	-0.73317	0.691618	0.0870069	0.859212	-0.592157	-0.127568
Lag	Glycine as N-source, same in preculture	Nitrogen utilization		-1.16459	-1.06887	4.53796	0.151229	4.50179	3.62945	-1.16459	-1.16459	0.785566	1.33228	1.81104	2.3724	0.514492			1.14672		1.6351	2.08695	1.14416	-1.16459	2.53769	1.70962	1.14651	1.1496	2.41161	2.42158	2.4891	1.68869	3.38759	-1.16459	0.351812	2.64057	2.3542	2.13948	1.07961	0.182745	1.67502	1.67012	1.06925	1.40588	-1.16459	1.89763	2.58373	1.16255	2.00197
Lag	Guanidine as N-source, same in preculture	Nitrogen utilization		0.0387192	-0.110345	-0.77056	-4.277	-3.47653	-0.719237	-0.0906131	-0.937457	-2.25278	-1.10309	-1.47319	-1.36275	-2.07635		-0.0564303	-1.46489	-0.0168704	-0.954428	-2.52316	-0.312471	-0.559039	-1.66637	-0.988998	-0.00999635	-0.343005	-2.43668	-0.0634297	-0.056345	-1.25484	-0.48204	-1.26341	-0.110539	-0.31906	-0.753211	-0.183466	-0.917094	-0.126882	0.00501875	-4.19725	-0.234647	-0.0524672	-0.0681041	-0.426704	-0.215947	-0.0169368	-0.977986
Lag	Histidine as N-source, same in preculture	Nitrogen utilization		0	0	0	0.648374	1.21308	0.135976	0	0	0	0	0	0	0		0	0	0	0	0	0	0	0	0	0	0	0	0	0	0	0	0	0	0	0	0	0	0	0	0	0	0	0	0	0	0	0
Lag	Isoleucine as N-source, same in preculture	Nitrogen utilization		-1.31945	-1.18931	-1.11608	-1.75998	-0.747191	-0.527019	-0.423975	-0.0720196	-1.18294	-0.979279	0.12887	0.406566	-0.816025		0.866962	0.296285	-0.427113	-0.361346	-0.0705839	-0.205883	-0.977618	0.433911	-0.852995	0.209448	0.207534	-0.59687	0.0804964	0.174189	0.0642601	0.120133	0.158699	0.361446	0.23909	0.276288	0.306909	0.578588	-1.02649	0.0374204	0.289937	-0.0456135	-0.145097	-0.316425	0.491544	-0.267915	0.274505	-0.127889
Lag	Leucine as N-source, same in preculture	Nitrogen utilization		-0.917988	-0.845907	-0.8245	-0.87735	-0.535048	-0.254813	0.162575	0.0310364	-0.0408647	-0.49362	0.455086	0.528678	-0.0892063		0.340403	0.0539007	-0.270786	-0.526811	-0.169045	-0.0553552	-0.219264	0.305735	-0.202033	0.374092	-0.162713	-0.354259	0.450617	0.480742	0.105807	0.128426	0.0240632	0.181194	0.148032	0.215986	0.171936	0.19989	-0.366152	0.112109	0.250979	0.127886	-2.12009	-0.0695197	0.160402	0.562365	-0.0171403	0.132683
Lag	Low ammonium sulphate, same in preculture	Nitrogen utilization		-0.450716	-0.610384	-0.314576	-1.83856	-1.12095	-0.5399	0.426788	0.507724	-0.367974	-1.16754	-0.862182	-1.0751	-0.433384		0.704086	-0.234866	0.749817	0.957301	0.748326	0.682269	0.117269	0.675986	0.482689	1.20916	0.858257	0.338309	0.833891	0.73693	0.377753	0.602665	0.520289	0.450677	0.459602	0.361599	0.466606	0.215564	0.306172	0.464609	-0.126499	1.34201	1.04783	0.79669	0.755435	0.543459	0.481131	-0.0423221
Lag	Methionine as N-source, same in preculture	Nitrogen utilization		-1.46536	-1.51194	-1.44033	0.138558	-0.150195	0.163365	0.24539	0.251627	-0.299539	-0.097061	0.402987	0.292457	0.260733		0.410114	-0.832012	0.232977	0.445773	0.306134	0.0791528	-0.467893	0.507264	-0.0231385	0.503932	0.63588	-0.313346	1.16557	0.995264	0.282496	0.89111	0.145398	0.413118	0.322918	0.173567	0.15161	0.280337	0.646269	0.480817	-0.53832	-0.132855	0.410768	0.336636	0.179228	0.772221	0.258062	0.0804892
Lag	Ornithine as N-source, same in preculture	Nitrogen utilization		0.487471	-0.139986	-0.0782058	-0.485709	-0.271612	0.11073	0.381412	0.0152547	0.338578	-0.0324347	0.120793	0.350238	-0.330905		0.445147	-0.360689	-0.498377	-0.4737	-0.367659	-0.836707	-0.177443	-0.069882	-0.502166	-0.0167916	-1.06151	-0.465741	-0.726139	-0.660817	-0.177439	-0.412829	-0.243762	0.480826	0.590668	0.459462	0.487626	0.0864708	0.333316	-0.166312	-1.53515	-0.190656	-1.03205	0.186321	0.136761	0.0809645	-0.0360188	-0.157638
Lag	Phenylalanine as N-source, same in preculture	Nitrogen utilization		-0.0455399	0.31135	0.190743	-0.61249	-0.862763	-0.809943	-0.0951369	-0.118298	-0.26192	-0.258521	0.144346	-0.310209	-0.475614		0.751835	-0.11569	-0.350776	-0.995362	0.0594536	0.333482	-0.751238	0.486376	0.335467	0.491827	-0.133079	-0.417278	0.465276	0.566252	0.394267	-0.255284	0.0304091	-0.264286	-0.215548	-0.136938	-0.181905	0.41639	-0.77403	0.381613	0.0507778	-0.367576	-2.3344	0.0226709	0.540053	0.392501	0.10688	0.243429
Lag	Proline as N-source, same preculture	Nitrogen utilization		0.672523	-1.17698	-1.46667	-0.522201	-0.0763655	0.0961244	0.454065	0.364523	0.529754	0.339587	0.152376	0.147307	-0.557173		1.00401	0.186365	1.53665	1.94115	1.68267	1.29112	-0.351677	1.01578	1.37864	1.31177	1.39236	0.607861	1.18638	1.06234	1.12549	0.982423	0.560088	0.752166	0.810025	0.657001	0.71276	0.965947	0.55938	1.37045	-0.371421	0.440628	1.51896	1.23887	0.603437	0.735642	0.8526	0.640173
Lag	Serine as N-source, same in preculture	Nitrogen utilization		0.865451	0.457206	-1.47979	-1.98986	-1.57091	-2.04691	1.74932	-1.25093	-0.496184	-1.85244	-0.506943	-0.201804	-1.71642	2.22045e-16	0.576937	-0.0549743	0.856899	0.808368	0.864075	0.31801	0.193454	0.369609	0.472698	0.696	0.528169	-0.368205	0.597529	0.528509	-0.379247	-0.755106	0.82306	-0.0272595	0.0725562	0.0460292	0.0429519	0.15177	0.37189	0.138059	-0.46658	-0.104834	0.0297933	0.927444	0.557964	0.370712	0.212761	0.190056
Lag	Threonine as N-source, same in preculture	Nitrogen utilization			0.577862	0.959384	-0.378393	0.448875	0.0927879	2.07947	2.32573	0.815471	1.13249	2.29806	2.06969	1.30436	2.22045e-16	1.65397	1.3984	1.25921	1.53649	1.47751	0.802862	-0.491131	0.742677	1.14427	1.09343	1.15999	0.129576	2.55569	2.34312	1.18718	1.49383	0.711093	1.80136	1.97833	1.57202	1.48972	1.4421	1.55912	1.0024	0.917595	0.916343	1.15685	0.907001	0.628539	2.14735	1.1573	1.54196
Lag	Tryptophane as N-source, same in preculture	Nitrogen utilization		-0.325524	-0.926651	-0.850747	-0.330398	-0.294331	0.218879	1.47755	1.77174	1.00832	0.181493	0.565798	2.25578	0.756236	2.22045e-16	1.03076	0.345759	1.92721	2.19008	1.60666	0.807136	-0.919259	1.355	1.11854	1.97003	1.08468	0.726408	1.32484	1.26759	1.60766	1.8716	-0.0171089	0.933071	1.08606	0.918717	0.778904	0.749619	1.96766	1.73557	1.11039	1.00113	1.70334	1.53202	1.36301	1.1119	0.71926	0.910835
Lag	Tyrosine as N-source, same in preculture	Nitrogen utilization		-0.686417	-1.21549	-0.803841	-1.32524	-0.774284	-1.10628	-0.0496208	0.0653771	-0.321641	-0.322942	0.183681	0.661707	-0.208301	-2.22045e-16	0.80462	0.57545	0.0288536	-0.701278	0.492806	0.0951204	-0.77672	0.67879	0.311437	0.481617	-0.245308	-0.115593	-0.155223	0.0981763	0.443666	-0.300435	0.0620978	-0.0514753	-0.134978	0.0867381	-0.0239716	0.513527	-0.120786	0.441898	0.160836	-0.734503	-1.6115	0.607778	0.58502	0.58351	0.338913	0.212922
Lag	Urea as N-source, same in preculture	Nitrogen utilization		-0.921755	-1.3725	-1.25768	-2.00607	-2.14798	-1.83757	-1.27767	-0.828094	-1.80635	-1.72953	-1.00623	-0.666721	-0.609514		-0.332798	-0.187343	0.35001	0.469201	0.587918	0.291148	-0.321854	0.235042	0.519333	0.449634	0.259514	-3.50353	0.646947	0.557736	0.399731	0.253994	-0.0200574	-0.741042	-0.611616	-0.645666	-0.599253	0.0714321	0.365207	0.616267	-0.560892	-1.38371	0.242408	0.039208	0.332945	0.500333	0.0168108	-0.638662
Lag	Valine as N-source, same in preculture	Nitrogen utilization		-0.591128	-1.03929	-1.0813	-1.85461	-1.31157	-0.933891	-0.239494	-0.246702	-0.237648	-0.334027	0.0218198	0.158297	-0.535964	2.22045e-16	0.522475	-0.215128	0.481888	0.515727	0.570065	0.352849	-0.122201	0.454368	0.475875	0.252637	0.262454	-0.820514	0.309429	0.294886	0.205885	0.371879	0.249066	0.231645	0.229108	0.225415	-0.281522	0.0807648	-0.045225	0.219786	-0.0368754	0.0469229	0.0847668	0.495632	0.632016	0.490049	0.479019	-0.113313
Lag	Biotin depletion, no stress preculture	Nutrient requirements		-1.45664	-0.598442	-0.630925	-0.0557469	-0.354519	-0.322493	-0.378566	-0.347895	-0.208963	-0.995919	-0.225675	1.14224	-0.937592		0.811478	0.204068	0.623547	0.619588	0.586546	0.519837	0.284701	0.619429	0.533799	0.479457	0.781845	-0.110282	0.495445	0.505855	-0.141497	0.37382	0.582867	0.344883	0.287317	0.296936	0.254074	0.110815	-0.228774	0.148949	-1.51242	0.351265	0.255325	0.456787	-0.0616626	0.230979	0.361215	0.269678
Lag	Biotin depletion, same in preculture	Nutrient requirements		-0.514691	0.381866	0.465346	1.02522	-0.426619	0.479993	0.361813	0.254816	-1.20985	-0.35466	0.475592	0.0620758	-0.0350828	0.829176	1.37044	0.800346		-2.16949	0.775155	0.464864	0.631493	-1.70197	1.31776	0.910536	0.955722	0.895351	2.03634	0.748473	0.114388	-1.61818	0.864362	2.30594	2.42163	2.40044	-0.216959	1.24317	-1.12945	1.10076	0.599035	1.22177	0.827621	2.19057	0.897083	0.433088	-1.06156	-0.0039878
Lag	Boron depletion, same in preculture	Nutrient requirements		-0.792945	-1.16962	-1.12397	-0.371058	-0.707938	-0.684065	-2.20261	-1.74487	-1.80269	-1.71727	-1.09899	-0.718095	-0.494236	0.126974	0.0551016	-0.88103	0.118411	0.0300296	0.138419	-0.19957	-0.0182946	-0.481539	-0.0643863	0.0901519	-0.267039	-0.448466	0.0863258	-0.0814107	-0.352687	-0.0674274	0.168215	-0.0378704	-0.114902	-0.0996016	-0.0664627	-0.137943	-0.211803	0.0531663	0.184665	-0.0957617	-0.075283	0.125484	0.113077	-0.090987	0.192594	-0.23085
Lag	Calcium depletion, same in preculture	Nutrient requirements		-1.22497	-0.374643	-0.195369	-0.738648	-0.932812	-0.706479	-0.310331	-0.0873207	-0.650031	-0.389613	0.521803	0.194317	-0.558036	0.310892	0.618609	0.312494	0.774794	0.955182	0.843199	-0.70165	0.778402	0.878964	0.618737	0.42463	0.772007	0.381316	0.62449	0.595573	-1.71415	0.786796	0.653922	0.588029	0.605666	0.547712	0.546423	0.138475	0.36457	0.553825	-0.66536	0.199569	0.591633	0.775263	0.431396	0.451356	0.460883	0.30247
Lag	Calcium depletion, same in preculture (original run)	Nutrient requirements		-1.43092	-0.922949	-0.902989	-1.46936	-1.00005	-0.924932	-0.195086	-0.431103	-0.681599	-1.03982	-0.0520924	-0.0432003	0.127545	0.0465605	0.527127	-0.225624	0.379639	0.562606	0.451803	0.280685	0.133942	0.520786	0.420809	-2.04936	0.21291	0.0858165	0.224994	0.200544	-0.0828526	0.441827	0.395882	0.211091	0.203402	0.209015	0.257552	0.0549986	0.107143	0.312515		0.0374066	0.402906	0.449098	0.126807	0.153472	0.277972	-0.0901437
Lag	Copper depletion, no stress preculture	Nutrient requirements		-1.02586	-0.303208	-0.203847	-0.650037	-0.893217	-0.67635	-0.0673396	0.0772666	-0.500597	-0.149306	0.560823	0.198957	-0.57977	0.396697	0.678998	0.23722	0.781926	0.941982	0.856702	-0.383048	0.78449	0.897054	0.663418	0.42726	0.756609	0.382195	0.692079	0.631972	-1.76137	0.888301	0.72238	0.627673	0.622717	0.534018	0.540831	0.219249	0.399192	0.548231	-0.436828	0.343752	0.694452	0.793136	0.45953	0.571942	0.567253	0.375177
Lag	Inositol depletion, no stress preculture	Nutrient requirements		-1.55855	-1.71565	-1.73094	-1.11955	-2.23799	-1.22928	-1.97247	-2.26062	-2.21691	-1.63244	-0.383473	-1.00002	0.00245315	-0.105386	-0.176919	0.27089	-0.462567	0.461139	0.477131	-0.0877118	0.116555	-0.352056	0.176793	-1.17334	-0.758451	-0.238558	-0.181085	-0.0169052	-0.0240147	0.253712	0.292037	-0.736208	-0.715294	-0.756757	-0.670074	-0.0691689	-0.231154	0.335275	-2.46936	-0.164973	0.357248	0.436256	0.161271	-0.907575	0.231017	-0.153084
Lag	Inositol depletion, same in preculture	Nutrient requirements		-1.228	-0.602891	-0.525814	-0.536127	-0.608476	-0.944981	-0.541945	-0.647095	-0.579652	-1.31635	0.131027	-0.146456	-0.112779	0.052195	0.606278	0.187305	0.490875	0.629232	0.503305	0.328742	0.35273	0.255282	0.466199	-0.384386	0.353053	0.216543	0.331714	0.294547	0.157869	0.575514	0.472287	0.355133	0.338008	0.312585	0.284102	0.23542	0.163804	0.367928	-0.205151	0.279934	0.489302	0.552726	0.302522	0.35169	0.382891	0.121598
Lag	Iron depletion, same in preculture	Nutrient requirements		-0.881772	-0.784705	-0.745076	-0.523507	-0.701172	-0.615835	-0.49012	-0.600206	-0.686908	-0.788761	0.146601	0.0236698	-0.442829	0.0786302	0.327126	-0.310851	0.325681	0.480802	0.532359	0.209581	0.232347	0.13134	0.387726	-0.506383	0.291086	0.0747207	0.214045	0.184024	-0.330202	0.555049	0.39897	0.132683	0.129045	0.172303	0.163206	0.0732773	-0.038055	0.180403	-0.405261	0.0815991	0.338762	0.353206	0.116736	0.32646	0.155579	-0.0145099
Lag	Lacking adenine, no stress preculture	Nutrient requirements		-0.880997	-0.40767	-0.410971	-2.23342	-1.50294	-0.803752	1.05726	-0.350544	0.991032	-0.0816657	-0.132524	0.196298	-0.198047	0.177235	0.2959	-0.562625	0.237115	0.213635	0.30816	0.286121	0.161583	0.250075	0.127958	-0.00342249	0.336443	-0.225371	0.31637	0.299961	-0.324269	0.18559	0.314085	0.125157	-0.0103042	0.0626784	0.124286	-0.0588016	-0.184824	0.0760465	-1.65831	-0.0477539	0.380604	0.373699	0.0798615	0.289488	0.0603935	0.129143
Lag	Lacking all aminoacids, same in preculture	Nutrient requirements		-1.01154	-0.825049	-0.796572	-0.581598	-1.14391	-0.442818	-0.837553	-0.696786	-0.90638	-0.701834	-0.664969	-0.706694	-0.558583	1.11022e-16	0.317237	-0.805173	0.518746	0.43664	0.326452	0.270861	-0.11571	0.395842	0.230065	0.318775	0.100308	-0.278626	0.481172	0.49107	-0.0843731	0.192723	0.506212	0.396439	0.418763	0.421834	0.450632	0.27864	0.146315	-0.108711	-0.763107	-0.664231	0.465086	0.468701	0.258492	0.354	0.385617	0.447021
Lag	Lacking molybden, same in preculture	Nutrient requirements		-1.48192	-0.654718	-0.642329	-0.588828	-0.88961	-0.620874	-0.605983	-0.778402	-0.597925	-1.29097	0.0233557	-0.139627	0.0260832	0.00388046	0.452332	-0.119563	0.399622	0.47207	0.3916	0.297259	0.238505	0.0678951	0.353947	-0.888743	0.269402	0.117355	0.188047	0.167629	-0.0553308	0.338125	0.478008	0.176824	0.156578	0.150016	0.213559	0.0845455	-0.0867052	0.33046	-0.224052	0.0754512	0.483285	0.537283	0.193868	0.286981	0.337886	0.0861833
Lag	Lysine depletion, no stress preculture	Nutrient requirements		-1.52437	-0.700111	-0.771398	-0.948246	-1.43508	-0.932312	-0.0120595	-0.163953	-0.388813	-0.583863	-0.218058	0.10553	-0.171979	0.164727	0.476062	-0.263784	0.351242	0.504202	0.342721	0.385969	0.217756	0.387105	0.114595	0.0462258	0.353569	0.0509331	0.400118	0.390364	-0.308518	0.354972	0.4033	0.221008	0.274856	0.286008	0.271733	0.148492	-0.00769788	0.170382	-1.30279	0.245495	0.541396	0.402304	0.153184	0.305352	0.274249	0.134147
Lag	Magnesium depletion, no stress preculture	Nutrient requirements		-1.34442	-0.509808	-0.468946	-0.278097	-0.443776	0.00880648	-0.23667	-0.30225	-0.234625	-0.678571	0.283541	0.797543	-0.804641		0.670397	0.329262	0.642813	0.628945	0.630643	0.519759	0.226264	0.678852	0.52228	0.569382	0.729356	0.0980052	0.584273	0.591431	-0.115458	0.563585	0.573684	0.440082	0.446456	0.509594	0.428549	0.156963	-0.00730682	0.36366	-1.06072	0.569718	0.397881	0.712272	0.277402	0.320772	0.37104	0.212513
Lag	Magnesium depletion, same in preculture	Nutrient requirements		0.0708292	-0.0237696	0.00107305	-0.0228223	-0.0237696	0.123521	-0.00228147	0.0669185	0.0250718	0.276023	0.127542	0.357809	1.47061	0.0143899	0.0522217	0.378375	-0.0237696	1.86279	0.140393	0.323715	0.622629	0.0636664	0.434769	-0.0237696	2.43059	-0.0237696	2.04569	1.48819	0.510159	-0.0237696	0.737673	-0.0237696	0.00671597	0.0492671	-0.0209355	1.73518	0.337717	0.749872	-0.0237696	1.01647	-0.000432202	0.0334726	0.0555698	0.155973	0.166595	1.29227
Lag	Manganese depletion, same in preculture	Nutrient requirements		-1.06611	-0.582548	-0.520516	-0.694096	-0.724395	-0.611389	-0.63347	-0.662685	-0.853392	-0.985172	0.0661188	-0.0923557	-0.117812	-0.072955	0.517072	-0.0732074	0.434757	0.580433	0.458106	0.286141	0.299446	0.133636	0.507743	-0.574304	0.286546	0.190764	0.329931	0.278262	0.0552629	0.594486	0.463755	0.237808	0.241085	0.254158	0.233577	0.242299	0.0561673	0.442325	-0.0955966	0.259188	0.486249	0.608721	0.321901	0.207366	0.359773	0.102181
Lag	Methionine depletion, no stress preculture	Nutrient requirements					-0.267043	-0.483366				0.114825	0.127025	0.187581	0.373243	-0.553599		0.490126	0.837538	0.424306	0.749056	0.531962	0.437379	0.04031	0.372066	0.130357	0.0526231	0.48757	0.19993	0.326449	0.315715	-1.07865	0.626627	0.498913	0.321849	0.366415	0.374383	0.470574	-0.0183552	0.165796	0.239604	0.131838	0.855716	0.59173	0.502701	0.00166955	0.246797	0.383595	0.105583
Lag	sodium depletion, same in preculture	Nutrient requirements		-1.26857	-0.76037	-0.764844	-1.40403	-1.15197	-1.22198	-1.47715	-1.65646	-1.31422	-1.40704	-0.10779	-0.206911	0.185827	-0.0593987	0.498008	-0.265906	0.562483	0.417431	0.514177	0.358577	0.269338	0.0348348	0.341403	-0.784768	0.32797	0.0610518	0.0716803	0.0967651	0.00909701	0.0225033	0.435972	-0.165617	-0.0782781	-0.0952929	-0.017305	0.308086	-0.538828	0.259735	-0.881794	-0.0497176	0.30029	0.536629	0.363354	0.317637	0.329983	0.0810697
Lag	Nicotinamide depletion	Nutrient requirements		-1.30474	-0.626986	-0.624476	-1.4704	-1.08918	-0.670691	-0.171824	-0.35492	-0.304075	-0.315343	-0.0358688	-0.118313	-0.197385	-0.158628	0.422284	-0.172777	0.440866	0.425204	0.48499	0.24352	0.199997	0.48403	0.308454	-0.147682	0.335818	-0.093365	0.249649	0.207961	0.15968	0.650399	0.43065	0.189958	0.156041	0.210533	0.237104	-0.00202357	0.10267	0.30077		0.108741	0.383136	0.50041	0.31245	0.273288	0.450117	0.00911409
Lag	Nicotinamide depletion, no stress preculture	Nutrient requirements		-2.75147	-1.87316	-1.79403	-1.66173	-2.30677	-1.2519	-1.59565	-1.65753	-1.36533	-2.04344	-1.24692	-0.261013	-2.20421	-1.32066	-0.508644	-1.01528	-0.642072	-0.644785	-0.636813	-0.729491	-0.987013	-0.6639	-0.78178	-0.80598	-0.424383	-1.21204	-0.704185	-0.678341	-1.26121	-0.756459	-0.607345	-0.84524	-0.820446	-0.807155	-0.854144	-1.00317	-1.22881	-0.88365	-2.45139	-0.690903	-0.818382	-0.55398	-0.881508	-0.96855	-0.885064	-1.09932
Lag	PABA depletion, no stress preculture	Nutrient requirements		-1.02797	-0.203489	-0.131935	-0.661135	-0.881459	-0.626414	-0.0573087	-0.00328093	-0.422695	-0.104433	0.516197	0.311141	-0.469657	0.463515	0.606468	0.321221	0.849846	1.0019	0.900056	-0.361016	0.821979	0.941394	0.668153	0.422529	0.788621	0.391236	0.635427	0.616428	-1.5462	0.849426	0.687811	0.646095	0.696398	0.673304	0.678463	0.251265	0.439925	0.58238	-0.582781	0.33418	0.679798	0.77974	0.533954	0.570071	0.577693	0.375432
Lag	PABA depletion, same in preculture	Nutrient requirements		-0.852121	-1.10238	-1.21171	-0.842282	-0.892304	-0.837134	-2.81202	-1.81796	-2.19541	-1.49583	-0.812891	-0.558472	-0.772448	-0.0114576	-0.212453	-1.50457	-0.084233	0.0816478	0.185748	-0.813576	-0.016315	-0.616524	0.029155	0.210827	-0.18966	-0.293521	-0.0639966	-0.0771643	-0.346646	-0.0643796	0.210901	-0.30177	-0.351662	-0.247847	-0.28052	-0.131971	-0.2453	-0.207602	-0.287406	-0.220372	0.00275115	-0.0696529	-0.0282005	-0.409402	-0.0933902	-0.359541
Lag	Pantothenate depletion, no stress preculture	Nutrient requirements		-1.13401	-0.351153	-0.218361	-0.73177	-0.960013	-0.725809	-0.172831	-0.0529467	-0.371295	-0.444071	0.375895	0.218252	-0.558606	0.370237	0.650995	0.353905	0.78714	0.9657	0.816929	0.456538	0.770444	0.878313	0.579224	0.400486	0.778122	0.458082	0.656042	0.533214	-1.36482	0.795757	0.598775	0.695412	0.679977	0.525516	0.650039	0.172196	0.374423	0.504056	-0.489955	0.261877	0.653889	0.701261	0.416002	0.471225	0.535413	0.283484
Lag	Pantothenate depletion, same in preculture	Nutrient requirements		-1.36998	-1.02807	-0.950826	-1.23392	-1.40884	-1.40487	-3.6553	-1.50688	-1.19005	-2.73835	-1.80388	-1.75326	-1.51765	-1.58145	-4.24251	-3.03635	-4.77058	-4.7834	-4.49267	-4.20406	-1.52086	-5.02535	-4.61928	-3.00895	0.526991	-1.2185	-2.41386	-2.21014	-0.8814	-3.93474	-3.42063	-1.55177	-1.79865	-1.56732	-1.50877	-3.13156	-2.38335	-2.93858	-5.08361	0.430993	-3.80939	-3.76669	-4.02605	-2.55998	-3.63143	-3.79685
Lag	Phosphate depletion, no stress preculture	Nutrient requirements		-1.3774	-0.553988	-0.485625	-0.318686	-0.548418	-0.0756069	-0.168716	-0.333632	-0.108848	-0.727037	0.114636	1.07664	-0.876422		0.857226	0.35358	0.719969	0.683486	0.670041	0.583623	0.321711	0.692435	0.575992	0.558887	0.796822	0.136934	0.649359	0.619809	-0.106905	0.511259	0.636443	0.490759	0.478496	0.535522	0.445133	0.28896	0.069141	0.440178	-1.16643	0.590834	0.470721	0.743989	0.396081	0.368009	0.394903	0.264218
Lag	Phosphate depletion, same in preculture	Nutrient requirements		-0.0851578	-0.512258	-0.50941	0.00713414	-0.407798	-0.171873	-0.142213	-0.40806	-0.450175	-0.609361	0.1014	-0.00543458	-0.182777	0.327152	0.188265	0.410281	0.353222	0.594254	0.628901	0.341877	-0.241283	-0.0530893	0.602712	0.337892	0.190762	0.0285741	0.0359339	-0.0308663	0.359219	0.449095	0.214007	-0.00695103	-0.0639711	-0.163263	-0.0515322	-0.11002	0.0518791	0.376965	-2.21046	0.279223	0.524822	0.255649	0.374019	0.0116054	0.0796191	-0.0426925
Lag	Pyridoxin depletion, same in preculture	Nutrient requirements		-0.546477	-0.74399	-0.662958	-0.954429	-1.12761	-0.857772	-0.641758	-0.62561	-0.848584	-0.665231	-0.0762429	-0.191745	-0.331629	-0.143139	0.596111	0.146444	-1.87452	-1.00477	-2.0567	0.278777	-0.0148523	-1.31336	0.461442	-0.0568698	0.105443	-1.90796	0.272661	0.198345	0.509444	0.631317	0.0773749	-0.889101	-0.901662	-0.789843	-0.728307	-0.554211	-1.84646	0.444016	-0.0413332	0.0729485	0.102365	0.559731	0.167142	-0.129263	-0.304378	-0.144222
Lag	Riboflavin depletion, same in preculture	Nutrient requirements		-1.71916	-0.805229	-0.785089	-0.785513	-0.930486	-0.733787	-0.52911	-0.618658	-0.507246	-1.27019	-0.0532116	-0.19933	0.116976	-0.139341	0.331343	-0.189732	0.255821	0.382804	0.248942	-0.0665372	-0.00741515	0.249883	0.299989	-1.86668	0.131575	-0.0146583	0.153333	0.060321	-0.0862597	0.280629	0.28099	0.14235	0.122054	0.122181	0.176621	-0.144536	-0.0185731	0.249614	-0.0302246	0.0262691	0.200706	0.391512	0.0461844	0.188579	0.175025	-0.10506
Lag	Thiamine depletion, no stress preculture	Nutrient requirements		-1.69694	-0.858407	-0.867367	-1.28861	-1.81221	-1.29162	-0.237111	-0.468498	-0.85488	-0.907511	-0.0969477	-0.0817255	-0.258553	0.00319979	0.213537	-0.528808	0.234879	0.126908	0.21974	0.221823	0.0182865	0.180489	0.0993289	-0.200478	0.283902	-0.193846	0.238585	0.174707	-0.394988	0.228873	0.299797	0.0108464	0.0824682	0.098885	0.180391	0.0130463	-0.234773	-0.0978633	-1.36864	0.0460535	0.351707	0.327272	-0.170745	0.209592	0.191529	-0.0293541
Lag	Thiamine depletion, same in preculture	Nutrient requirements		-0.86242	-0.780947	-0.687932	0.0805151	-0.176756	-0.0910698	0.185839	-0.0236958	-0.0350246	-0.238	-0.0343674	-0.183107	-0.351744	0.147516	0.526192	-0.0447045	0.400455	0.428655	0.299794	0.33571	-0.0478134	0.0473387	0.217093	-0.637	0.0448665	-0.0139959	0.166909	0.0695506	-0.177055	0.0206135	0.245063	-0.0500598	-0.087655	-0.112202	-0.109448	-0.245079	-0.370928	-0.140565	-0.362773	0.0336795	0.238378	0.339598	0.218483	-0.0498427	0.354679	0.0876137
Lag	Tryptophane depletion, no stress preculture	Nutrient requirements		-1.48308	-0.577497	-0.834288	-0.930667	-1.50518	-0.973665	-0.252078	-0.253255	-0.449056	-0.559391	-0.0857565	0.28597	-0.116617	0.157344	0.531305	-0.198962	0.470702	0.615588	0.392138	0.405311	0.202848	0.272023	0.248787	0.131988	0.509036	0.0507235	0.393283	0.402111	-0.327881	0.394293	0.412391	0.272879	0.297222	0.311331	0.356885	0.176061	-0.0194102	0.205551	-1.24946	0.230676	0.506919	0.545464	0.223498	0.388014	0.424271	0.191529
Lag	Uracil depletion, no stress preculture	Nutrient requirements		-1.86602	-0.980151	-0.91841	-1.16811	-1.46067	-1.15102	-0.65926	-0.63762	-0.650562	-1.40184	0.0978391	0.116784	-0.821451		0.40441	-0.3135	0.219355	0.306508	0.142345	0.105957	0.0729672	0.130903	0.141352	-0.352319	0.307558	-0.071397	0.118486	0.02289	-0.6886	0.188578	0.239981	0.0875794	0.0946874	0.0310523	0.0368184	-0.0543686	-0.272925	-0.233611	-1.3224	-0.160383	0.0417501	0.177289	-0.0804778	0.20445	0.0774226	-0.145652
Lag	Zinc depletion, same in preculture	Nutrient requirements		-1.39526	-1.09361	-1.0593	-1.14609	-0.80149	-1.07349	-1.40701	-0.48391	-0.0522808	-1.28712	-0.596986	-0.688005	-0.179347	-0.304782	0.258813	-1.0506	-1.65905	-0.884024	0.249913	-0.122814	-0.31397	-2.01158	0.0911597	0.159513	-2.27182	-1.33668	0.00762259	-0.0119997	-0.0792277	0.49079	-0.00294875	-0.174254	-0.168673	-0.191791	-0.222147	-0.0374272	-1.45922	0.501418	-0.0643373	-0.143049	0.737767	0.311852	-1.59482	-0.0162723	-0.00379748	-2.81534
Rate	Ethanol growth 2%	Carbon utilization					-0.730423	0.217051				0.154237	1.31985	0.449469	0.525414	-1.40491	-0.00307319	0.500425	0.638616	-0.0005798	0.339435	0.113395	0.290118	-0.359196	0.638718	-0.825659	-0.307453	-0.179523	0.393294	-0.467145	-0.264782	-0.172812	0.287315	0.55527	-0.298782	-0.0779588	0.0476898	0.434811	0.158491	-0.403657	0.000401939	0.552195	0.183477	0.685182	0.00844318	0.128075	-0.332198	-0.0890785	-0.593494
Rate	Fructose 2%	Carbon utilization					-0.121555	-0.0619612				-0.2697	0.472684	-0.370455	-0.125954	-0.316391	0.121507	0.360744	-0.132234	0.469267	0.417811	0.464068	0.44676	0.232172	0.332098	0.537065	0.427668	0.300136	0.397156	0.499878	0.486006	-0.277568	0.27736	0.217409	0.172055	0.179928	0.207579	-0.495307	0.435105	0.118829	0.471264	-0.512603	-0.103649	0.462269	0.391222	0.356116	0.236674	0.482051	0.5615
Rate	Galactose 2%	Carbon utilization					0.348555	0.149562				-0.0198541	0.491069	0.472858	0.412412	0.223308	-1.35542	-1.29158	-0.32664	0.441738	0.314889	0.487163	0.444717	0.185235	-2.68004	0.491591	0.453376	0.406358	-1.94574	0.424068	0.397363	-1.82746	0.165544	-1.10538	0.54018	0.613772	0.519647	0.567705	0.580023	0.464668	0.526311	-0.910732	-1.40958	0.517455	0.522723	0.427476	0.326545	0.394044	0.568352
Rate	Glucose 0.5%	Carbon utilization					0.0132383	-0.202331				-0.500326	-0.300802	-0.51835	-0.483154	-0.571572	-0.0788281	0.136169	-0.1635	0.287003	0.250657	0.263752	0.234875	0.111315	0.200847	0.344079	0.229263	0.191779	0.235194	0.450697	0.39413	-0.270327	0.229311	0.192996	0.18725	0.165964	0.208897	-0.144161	0.418303	-0.00344748	0.340609	-0.765817	-0.277219	0.26615	0.333248	0.324047	0.216941	0.302583	0.418279
Rate	Glucose 1%	Carbon utilization					-0.134221	-0.204355				-0.395334	-0.276565	-0.495018	-0.410187	-0.626732	0.0159811	0.224582	-0.104862	0.375301	0.33705	0.32152	0.331693	0.225745	0.269374	0.414676	0.269096	0.273747	0.313044	0.43306	0.466662	-0.328315	0.223069	0.259942	0.144279	0.115163	0.148545	-0.12053	0.430985	0.00287782	0.387089	-1.35416	-0.365807	0.341661	0.357084	0.281484	0.229409	0.374095	0.448382
Rate	Glucose 16%	Carbon utilization					-0.230835	-0.379248				-0.333526	-0.323924	-0.600512	-0.532652	-0.413193	0.00734152	0.169905	-0.223069	0.377069	0.373783	0.344674	0.34088	0.154478	0.199687	0.430147	0.27612	0.0892938	0.265501	0.352967	0.374152	-0.487043	0.188832	0.262375	0.12876	0.106434	0.141971	-0.10167	0.383979	0.0779288	0.343849	-1.54205	-0.415318	0.33305	0.150372	0.194232	0.0145372	0.282983	0.336905
Rate	Glucose 2%	Carbon utilization		-0.445636	-0.225527	-0.247183	-0.120151	-0.172969	-0.296256	-0.446932	-0.397597	-0.206168	0.167546	-0.0871491	-0.0518283	-0.142257	0.0415492	0.220593	-0.000459462	0.414595	0.311535	0.420066	0.363105	0.251784	0.232651	0.45365	0.270603	0.341382	0.340683	0.45485	0.481958	-0.125111	0.22937	0.269228	0.362298	0.362286	0.306209	0.181525	0.48851	0.191698	0.471858	-0.815973	0.00171955	0.39546	0.365897	0.372153	0.296125	0.392681	0.509755
Rate	Glucose 32%	Carbon utilization					-0.526616	-0.118133				-0.152744	-0.179021	-0.215932	-0.292065	-0.31839	0.0703553	0.0334205	0.0124575	0.406183	0.339815	0.279577	0.357895	0.16928	0.198787	0.359297	0.0989329	0.316878	0.311238	0.418926	0.415448	-0.482775	0.194552	0.242654	0.283583	0.28674	0.269817	-0.56672	0.387581	0.053152	0.433739	0.232518	0.0280706	0.426164	0.436442	0.314338	0.0785252	0.303006	0.415543
Rate	Glucose 4%	Carbon utilization					-0.0668277	-0.231663				-0.356527	-0.305973	-0.524132	-0.567876	-0.498767	-0.0142257	0.173601	-0.240591	0.34871	0.386532	0.354834	0.329365	0.228121	0.250801	0.47437	0.261064	0.570971	0.355693	0.300448	0.348407	-0.358407	0.203538	0.252511	0.183635	0.162299	0.195655	-0.126911	0.45003	0.0891512	0.395833	-1.29399	-0.446665	0.332304	0.3749	0.242956	0.145303	0.306049	0.436299
Rate	Glucose 8%	Carbon utilization					-0.0818005	-0.186433				-0.288489	-0.263793	-0.57639	-0.539753	-0.49016	0.0666013	0.199823	-0.035545	0.389283	0.403541	0.341703	0.320279	0.224229	0.208981	0.454689	0.287203	0.267111	0.322321	0.353149	0.365581	-0.31111	0.176833	0.211075	0.14715	0.155567	0.156694	-0.175652	0.498338	0.0689648	0.365826	-1.1511	-0.375835	0.36866	0.287521	0.241048	0.14604	0.154672	0.446805
Rate	Glycerol 2%	Carbon utilization					-0.191617	-0.0439024				0.37872	0.660324	0.365815	0.728019	-1.08196	0.0591114	0.0101922	0.266963	0.163278	0.0782784	0.142124	0.287118	-0.145171	-0.208452	-0.92194	-0.113502	-0.152143	-0.00953475	-0.555029	-0.786049	0.382697	-0.409105	0.304301	-0.674535	-0.447627	-0.253046	0.245583	0.0345415	-0.485518	0.34633	0.385142	0.343772	0.116998	0.0929898	0.776251	0.160729	-0.251929	-0.552206
Rate	Lactose 2%	Carbon utilization			-0.5422	-1.01979	-0.580128	-0.585393	-1.14171	0.598405	-1.22906	-0.354512	-1.25963	-0.636601	0.139874	-0.884159		0.814033	1.87362	0.898166	0.94697	0.841441	0.995041	0.288022	0.701689	1.55402	1.04655	0.789742	0.665636	1.16138	0.88294	1.17743	0.682288	0.707637	1.37038	1.11288	1.1656	1.08143		0.851866	0.817053		0.798185	1.10931	1.05086	0.991851	0.831835	0.704492	0.584721
Rate	Maltose 2%	Carbon utilization					1.36945	1.25729				0.382872	2.03333	1.67139	-0.169877	-0.695252	-0.0311083	1.97039	1.97151	2.05042	2.46354	1.81858	1.82337	1.97958	2.25897	1.05317	1.60826	0.674326	2.12953	-1.27416	-1.26617	2.04877	2.38828	2.32584	0.743518	0.59512	0.828125	0.203028	2.21229	1.87949	2.19474	1.01582	0.102804	2.4563	2.37235	2.37043	0.0279426	2.13861	-0.819752
Rate	Maltose 8%	Carbon utilization					1.1205	0.704204				-0.469748	-0.826246	0.555287	0.241459	-0.0477642	-1.25308	1.66236	2.19018	2.047	2.28204	1.69847	1.7938	1.9219	2.44824	1.12336	1.48498	-0.211926	2.37288	0.0886213	0.0240296	1.01453	2.4954	2.42201	2.02288	2.02867	2.05485	1.30698	2.14338	2.14807	2.45232	1.82349	0.2436	1.31354	2.55105	2.53379	0.146486	1.95355	-0.197451
Rate	Mannitol 2%	Carbon utilization		1.53445	0.369956	0.438606	0.244951	0.703717	0.386879	0.30137	0.715551	0.447345	0.134014	0.298311	0.523392	-0.73169	-0.184393	0.223476	1.00417	0.109923	0.155119	0.219796	0.153174	-0.290313	-0.175025	-0.358688	0.12793	-0.321954	0.071688	0.299068	0.43156	-0.324966	-0.183682	0.367823	0.772232	0.793872	0.868186	-0.686713	0.0855272	0.505216	-0.307108	0.821783	0.177244	0.380493	-0.524038	0.0349011	0.158992	-0.467953	0.322183
Rate	Mannose 2%	Carbon utilization					-0.534257	-0.455465				-0.540017	0.215257	-0.183799	-0.10531	-0.193314	0.0216827	0.0775748	-0.507097	0.20695	0.33358	0.12884	0.1773	0.150248	0.240786	0.360086	0.26773	-0.0301278	0.291565	-0.101322	-0.131462	-0.135095	0.320821	0.230314	-0.18573	-0.140724	-0.121539	-0.848827	0.450202	-0.18479	0.401366	-1.41173	-0.529724	-0.357164	0.1653	0.135469	-0.0224913	0.233849	-0.101804
Rate	Melezitose 2%	Carbon utilization		-0.0159058	-0.0186858	-0.117921	0.132305	0.462777	0.52724	-0.36607	-0.431551	0.103798	-0.19493	0.449428	0.459614	-0.66311	0.197448	0.98337	0.495858	0.731832	0.514705	0.896652	1.45097	0.820448	0.679263	-0.204121	0.14991	0.152867	0.400461	0.134549	0.263273	0.634045	0.550055	0.812797	-0.251275	-0.0644604	0.211547	0.418793	0.499316	0.175717	0.314608	0.0844749	0.600305	0.588099	0.124304	0.183816	0.619255	0.420975	0.314904
Rate	Melibiose 2%	Carbon utilization					1.62818	-0.0190005				0.263977	1.39161	0.17469	0.270047	-0.361261	0.337942	0.213523	0.545528	-0.0190155	-0.0344088	0.0503523	0.114534	-0.598793	-0.124272	-0.842729	-0.474141	-0.596541	-0.318329	-0.871445	-0.724971	-0.719342	-0.146427	0.307716	2.66674	2.64022	2.59555		-0.261431	-0.660929	-0.340201	0.59007	0.350102	0.0801685	-0.5232	1.10387	2.8139	-0.581524	-0.625001
Rate	Methanol 2%	Carbon utilization		-0.543778	-0.22436	-0.205195	-0.174286	-0.257511	-0.453355	-0.670903	-0.712143	-0.342114	-1.13693	0.106144	0.209507	-0.0416993	0.198713	0.304101	0.0221763	0.509954	0.433889	0.535296	0.554835	0.453627	0.434585	0.509992	0.274778	0.443092	0.417461	0.59261	0.611994	0.429709	0.316914	0.394139	0.443708	0.47418	0.462501	0.44802	0.601009	0.307512	0.596436	0.189852	0.0758903	0.559965	0.534568	0.442732	0.354018	0.420297	0.575578
Rate	Raffinose 2%	Carbon utilization					0.188615	0.179829				0.157262	0.873261	0.585929	0.480462	-2.43476	0.117286	0.91197	0.642688	1.12551	-2.11013	-1.30585	-0.730294	0.601892	0.741348	0.898677	0.987952	0.632082	0.413756	0.990523	0.977915	0.61007	0.799663	0.965329	0.583248	0.583163	0.586271	0.465507	0.666019	0.808903	0.802745	-0.0208932	0.590538	1.07863	1.06716	0.826302	-0.341881	0.900064	0.850376
Rate	Sorbitol 2%	Carbon utilization					-0.141853	0.112509				-0.193835	-0.242478	-0.184337	-0.222167	-0.422821	-0.277373	0.144365	1.33375	-0.058795	0.121812	0.230905	0.330144	-0.0766436	0.0893991	-0.5578	0.11571	-0.230248	-0.14003	-0.404276	-0.393515	-0.693367	-0.203437	0.0839165	0.31216	0.508193	0.730857	-0.70287	-0.178551	-0.229233	-0.0388283	0.461519	0.17613	0.199556	0.0952391	-0.284151	0.534691	0.00590095	0.531685
Rate	Starch 1%	Carbon utilization		0.354558	-0.548146	-0.795837	-0.057789	-0.377816	0.872352	-0.115962	-0.0959907	-0.326358	-0.222918	0.421019	0.455474	-0.611926	0.706729	1.11029	0.985661	0.0396184	-0.25637	-0.173468	0.29017	-0.297184	0.00117236	-0.399632	-0.257986	-0.398473	0.0282397	-0.0810565	-0.181748	-0.344883	-0.536931	0.2637	-0.4092	-0.498974	-0.211868	-0.224325	0.12017	-0.439453	-0.0049475	-0.11156	0.253258	0.576723	-0.333718	0.910501	-0.0832574	-0.0936256	-0.049994
Rate	Sucrose 2%	Carbon utilization					-0.142492	-0.187043				-0.210242	0.426136	-0.569343	-0.685562	-0.629472	-0.0166564	0.252642	-0.221399	0.429446	-1.15754	-0.982709	0.302882	0.252154	0.247825	0.450488	0.256901	0.271342	0.322135	0.428025	0.405796	-0.18254	0.230425	0.237336	0.197725	0.175925	0.18779	-0.0330411	0.495313	0.0648724	0.486781	-0.873467	-0.121998	0.403826	0.35438	0.379673	0.191146	0.465492	0.501637
Rate	Trehalose 2%	Carbon utilization		0.112608	-0.575882	-0.558327	0.0741361	0.25806	0.616504	-0.110833	-0.146776	-0.0518344	-0.155156	0.588652	0.688401	-0.353173	0.352254	0.563555	0.616272	0.350281	0.238378	0.487196	0.772694	0.135885	0.685665	-0.37626	-0.105682	-0.247214	0.238543	0.802656	0.727787	0.868056	0.356041	0.752955	0.206181	0.264424	0.121825	0.665384	0.0142732	-0.326603	0.00411362	-0.0850972	0.53381	0.555459	-0.268044	0.0106732	0.403269	-0.279276	-0.350375
Rate	Xylitol 2%	Carbon utilization		-0.755529	-1.8664	-1.91579	-0.731275	-0.117656	0.18136	-0.154944	-0.466691	-0.406867	-0.523255	-0.344911	-0.503279	-1.54353		0.0485875	1.40196	0.0252989	-0.0315448	-0.135049	-0.161051	-0.384469	-0.101242	-0.916888	-0.255278	-0.734385	-0.510097	-0.496717	-0.0194116	-0.0581256	-0.292131	-0.348877	-0.351352	-0.40637	-0.441428	-0.412256		-0.109472	-0.345439		-0.267672	-0.279256	-0.24886	0.824114	-0.400163	-0.338733	-0.422499
Rate	1,10 Phenanthroline 2µM	Toxins		-0.490306	-0.338045	-0.301717	-0.351934	-0.296656	-0.327124	-0.335105	-0.426246	-0.243703	-1.00789	-0.0364048	0.00335871	-0.086964		0.15953	-0.3032	0.290804	0.257311	0.356991	0.3646	0.237907	0.232539	0.32029	0.157336	0.208057	0.228712	0.409529	0.402163	0.313358	0.192862	0.193872	0.267785	0.284373	0.270685	0.234084		0.169131	0.338717		-0.110603	0.336624	0.33949	0.157053	0.130896	0.277267	0.413813
Rate	1,10 phenantroline 4µM	Toxins		-0.355361	-0.0973352	-0.00678183	-0.197541	-0.0481961	-0.115036	-0.394674	-0.374765	-0.287091	-0.712782	0.331703	0.270104	0.507835		0.120147	-0.65869	0.253625	0.412127	0.25327	0.148805	0.42756	0.440225	0.543935	0.573204	-0.278001	0.589656	0.766448	0.757083	0.289913	-0.382391	0.301224	0.687278	0.680011	0.663706	0.651746		0.30846	0.359155		-0.209673	-0.171759	0.549152	0.1368	0.215014	0.505413	0.649658
Rate	1,2,4-Aminotriazole 300mM	Toxins					-1.3555	-1.3555				-1.3555	-1.3555	1.73965	1.57427	0.866502	0.994861	0.847176	-0.0172202	1.30197	1.02755	0.873185	0.839086	0.557793	-0.0010634	0.563992	-0.0832639	1.38478	0.602375	1.31826	1.30978	-0.286781	0.0409758	0.968794	-0.189071	-0.208193	-0.219779	0.188626	1.23906	1.30692	1.10599	-0.311208	0.585505	1.13041	1.31228	1.6282	0.996469	1.51883	1.45165
Rate	1,2,4-Aminotriazole 450 mM	Toxins					-0.448972	-0.448972				-0.448972	-0.448972	0.178958	-0.40814	1.9583	0.270686	-0.346523	-0.448972	-0.448972	-0.448972	-0.448972	-0.386802	-0.317927	-0.334684	-0.448972	-0.448972	0.0836499	0.271983	0.848099	0.783304	0.112103	-0.448972	0.398242	-0.416542	-0.448972	-0.385081	0.0224606	0.000753051	1.2276	0.020268	-0.448972	-0.448972	-0.383558	-0.151978	2.01308	-0.00423559	-0.448972	0.870323
Rate	6-azauracil 200µg/mL	Toxins		-0.903923	-1.29461	-1.10249	-0.97131	-0.981344	-0.517319	-1.62322	-1.08941	-1.54434	-1.37801	-0.273273	-0.142673	0.241643	0.299334	0.217723	-0.415437	0.424468	0.506612	0.52686	0.397162	0.152751	0.286518	0.485696	0.0341358	0.584953	0.503388	0.559943	0.560007	0.697611	0.216784	0.640912	0.632001	0.625657	0.621067	0.629639	0.476361	0.45403	0.691949	0.360602	0.318389	0.374205	0.6403	0.448217	0.339292	0.526565	0.441696
Rate	6-azauracil 300µg/mL	Toxins		-4.25601	-1.97522	-2.94291	-4.01462	-3.29886	-2.79491	-2.92528	-2.85693	-1.59569	-3.82586	-0.739638	-0.661677	-0.144525	0.267549	0.11705	-0.715273	0.467715	0.491523	0.659212	0.369811	-0.0618871	0.0940594	0.168095	0.354716	0.364019	0.494462	0.590267	0.604814	0.675374	-0.0608949	0.773185	0.262616	0.258559	0.273122	0.259909	0.199285	0.476387	0.785773	0.172617	-0.0187754	0.492616	0.696615	0.388962	0.0621927	0.616173	0.135393
Rate	6-azauracil 500µg/mL	Toxins		-0.0295742	-0.224673	-0.0267021	0.303238	0.246691	0.195865	-0.808777	-0.468161	0.0323543	-0.183404	0.0560433	0.0737549	0.305207	0.310777	0.343949	0.0339413	0.466275	0.500683	0.485035	0.356536	0.307226	0.37243	0.679409	0.148453	0.612717	0.553356	0.648025	0.649138	0.733194	0.269166	0.57135	0.72358	0.738655	0.6926	0.738734	0.543877	0.432046	0.727422	0.652496	0.363431	0.356637	0.57128	0.75637	0.425069	0.571268	0.511489
Rate	Anisomycin 0.5µg/mL	Toxins					-0.191638	-0.283614				-0.500977	-1.40531	-0.502653	-0.463439	-0.579638	-0.0430976	0.112722	-0.0662101	0.339531	0.338229	0.291914	0.275665	0.208233	0.247097	0.422189	0.275807	0.259609	0.306128	0.394367	0.41391	0.173753	0.151618	0.231752	0.132082	0.143723	0.158146	-0.149894	0.419981	-0.0824087	0.409824	-1.16063	-0.385523	0.28228	0.333496	0.262088	0.200131	0.294186	0.435494
Rate	Anisomycin 1µg/mL	Toxins					-0.22843	-0.35735				-0.402207	-1.56641	-0.534214	-0.488283	-0.690886	-0.0190739	0.124027	-0.0617772	0.28554	0.317031	0.278246	0.260592	0.230935	0.214106	0.38857	0.257393	0.221063	0.297796	0.365906	0.381091	0.145069	0.138994	0.234625	0.110876	0.132061	0.134416	-0.157308	0.40665	-0.0785702	0.367065	-1.29499	-0.429725	0.286371	0.316588	0.244998	0.1558	0.282007	0.421521
Rate	Arabinose 2%	Toxins					-0.364897	-0.0910777				-1.89342	0.18491	0.35005	0.243769	-0.27742	0.0752095	0.132607	1.03519	0.165755	0.147985	0.120264	0.187517	-0.8321	0.407306	-0.642641	-0.363214	-0.532245	-0.135826	-0.800276	-0.775131	0.426871	-0.352955	0.246434	-0.511837	-0.807837	-0.32144	-0.277843	0.194968	-0.317062	-0.408837	0.691207	0.497897	0.34967	-0.57798	0.93538	-0.226197	-0.0588115	-0.747303
Rate	Caffeine 1.5mg/mL	Toxins					-0.457301	-1.02989				-0.234047	-0.953131	0.276615	0.168122	-0.0438379	0.0913913	0.0920123	-0.267923	0.426807	0.557212	0.475527	0.428107	0.363012	0.539501	0.712058	0.571091	-0.0311051	0.159051	0.718233	0.722986	-0.066535	0.334171	0.324874	0.278955	0.273487	0.277999	-0.720851	0.849919	-0.0131249	0.681151	-0.571306	-0.74891	0.143345	0.487434	0.462217	0.49246	0.440109	0.738273
Rate	Caffeine 2.25mg/mL	Toxins					-1.18547	-1.55634				-0.155868	-1.01621	0.385489	0.26368	-0.221008	0.15091	-0.0421358	-0.27744	0.410148	0.553959	0.389898	0.397613	0.466655	0.49071	0.805153	0.612793	-0.0197075	0.150714	0.680083	0.708061	-0.0450658	0.349412	0.383779	0.154659	0.11668	0.107215	-0.655822	0.995822	-0.371786	0.72591	-0.0873161	-1.00758	0.0981029	0.512294	0.552283	0.377938	0.422876	0.622048
Rate	Canavanine 100µg/mL	Toxins		-1.48482	-1.08858	-1.04694	-0.242038	-0.416579	-0.352635	-1.37835	-1.54628	-1.01345	-1.24053	0.320938	0.152109	-0.292523	0.19373	0.373392	-0.107549	0.654972	0.702601	0.732124	0.506873	0.632797	0.502033	0.576054	0.659901	0.373732	0.880654	0.658065	0.649973	0.0152581	0.784757	0.753515	0.313797	0.345604	0.322796	0.318373	0.418183	0.480901	0.451559	-0.214741	-0.175086	0.592081	0.776329	0.585495	0.428254	0.610992	0.653104
Rate	Canavanine 2µg/mL	Toxins					-0.379921	-0.242919				-0.502118	-0.518917	0.017249	-0.0387038	-0.146843	0.0308983	0.179051	-0.0458276	0.457388	0.406743	0.455832	0.446145	0.208885	0.197097	0.401456	0.194754	0.346658	0.314402	0.454442	0.460092	0.104367	0.284085	0.304744	0.324178	0.341802	0.296724	-0.686615	0.442395	0.075106	0.458771	0.304396	-0.0459077	0.355727	0.438826	0.387763	0.226364	0.388114	0.463202
Rate	Canavanine 3µg/mL	Toxins		-0.387992	-0.303209	-0.273804	-0.20041	-0.265424	-0.241495	-0.499197	-0.49258	-0.349784	-1.041	-0.0624891	-0.150909	-0.151677	0.0549017	0.24792	-0.315151	0.44754	0.397125	0.534489	0.528362	0.344556	0.351354	0.463233	0.277692	0.390451	0.400326	0.508136	0.498649	0.164966	0.292614	0.302115	0.386695	0.364473	0.381908	0.378124	0.480217	0.257054	0.474629	-0.231532	0.0101965	0.471692	0.522327	0.358093	0.261545	0.424886	0.518693
Rate	Cisplatin 100µg/mL	Toxins					-1.06827	-1.355				-0.923967	-2.1336	-0.884644	-0.974162	-1.05899	0.103432	-0.158193	-0.518307	-0.0624311	-0.160063	-0.0173278	-0.116215	0.352385	0.239618	0.213301	0.285902	0.119739	0.304961	0.100465	0.10362	-0.0362994	0.153624	0.237415	-0.313267	-0.333026	-0.241138	-1.37321	0.0263804	-0.31708	0.235832	-0.650132	-0.921138	-0.0903055	0.0985103	0.181903	-0.142816	0.0741522	0.124655
Rate	Cisplatin 150µg/mL	Toxins					-1.17043	-1.77818				-3.73987	-0.954324	-1.06823	-1.27272	-1.43784	0.242286	-0.219987	-1.04538	-0.199531	-0.351791	-0.143883	-0.125566	0.373971	-0.0375409	0.0661633	0.259351	-0.163083	0.31384	-0.322188	-0.0183771	-1.76056	-0.590127	0.0208231	-0.492855	-0.54814	-0.601016	-1.32303	-0.271114	-0.511371	-0.142181	-4.03293	-0.567573	-0.03304	-0.0811786	-0.0760282	-0.465092	-0.127537	-0.0422915
Rate	Clotrimazole 1.5µM	Toxins					-1.30009	-1.45218				-0.525865	-0.47971	0.859943	0.705517	0.506822	0.931811	1.21648	0.833114	1.31384	1.3841	1.41257	1.39015	1.13081	0.953084	1.35299	1.03754	1.17671	1.32608	1.46026	1.41744	0.878157	1.21912	1.31842	1.24293	1.20331	1.24686	-0.167442	1.25844	0.867783	1.3545	1.16647	0.936385	1.36262	1.43817	1.26688	1.05246	1.33593	1.33785
Rate	Clotrimazole 3µM	Toxins					-1.05118	-1.32664				-0.373514	-0.386684	0.744833	0.597807	0.466663	0.874668	1.12503	0	1.23239	1.26481	1.3161	1.24934	1.00915	0.769249	1.26864	0.94688	1.0672	1.21995	1.31264	1.27834	0.772108	1.05373	1.17874	1.07218	1.09152	1.07656	-0.287763	1.15521	0.777589	1.25093	1.02211	0.80203	1.23764	1.31899	1.2006	0.931843	1.21694	1.26303
Rate	Cykloheximide 0.05µg/mL	Toxins					-0.875789	-0.673893				0.0274388	-1.09928	-0.241032	-0.55565	0.87012	0.176001	0.0257584	-0.465869	0.0692524	-0.0978356	0.0638163	0.158076	0.454164	0.454591	0.496964	0.609895	0.00379782	0.21562	0.33818	0.442183	0.458093	0.459524	0.213075	-0.16599	-0.112857	-0.231018	0.197832	0.387506	0.521872	0.17911	-0.458494	0.196035	0.113718	0.230871	0.716926	0.205832	0.00653131	0.0833344
Rate	Cykloheximide 0.1µg/mL	Toxins					-0.195489	-0.260275				-0.247708	-0.17945	-0.843038	-0.990317	0.870194	0.258865	0.0512605	-0.522126	-0.140168	-0.488481	-0.0869903	-0.0136059	0.412727	0.447351	0.495064	0.71274	-0.579438	-0.747924	0.317346	0.337871	-0.118346	0.256211	-0.0496556	-0.712942	-0.4929	-0.589364	-0.23852	0.396077	0.374779	0.112635	-0.507557	-0.174487	-0.385537	-0.0682655	0.600481	0.135716	0.0179172	0.134773
Rate	DMSO 0.25%	Toxins		-0.206545	-0.224345	-0.197047	-0.261383	-0.117685	-0.16077	-0.301849	-0.248056	-0.185672	-0.862394	0.0786996	0.0472873	-0.0751337	0.0464204	0.210356	-0.0342324	0.422229	0.325593	0.497179	0.471088	0.280304	0.293033	0.423937	0.220035	0.341541	0.338437	0.498086	0.458972	-0.0364895	0.264062	0.272357	0.380889	0.389308	0.387216	0.369436	0.464701	0.256842	0.456879	-0.501991	0.0448862	0.400421	0.413649	0.339116	0.147125	0.349346	0.515234
Rate	DMSO 2%	Toxins		-2.71663	-1.52024	-1.57252	-2.47923	-2.9129	-1.67548	-1.81653	-1.54548	-1.8706	-2.42637	0.0554852	0.027592	0.0329308	0.216706	0.384957	-0.070316	0.513743	0.470138	0.594959	0.618942	0.491813	0.32419	0.445108	0.27309	0.312302	0.452741	0.650837	0.649383	0.458716	0.411984	0.437336	0.393044	0.428678	0.459355	0.448565	0.588647	0.252283	0.589915	0.21092	-0.0830913	0.533744	0.563316	0.476685	0.192796	0.363466	0.691648
Rate	DMSO 4%	Toxins		-0.280453	-0.00854481	-0.0454188	-0.424906	-0.514382	-0.251885	-0.21971	-0.327237	-0.215409	-1.03086	0.304402	0.339331	0.0948807	0.380367	0.257762	0.184724	0.496838	0.526072	0.630905	0.718969	0.54991	0.455704	0.579206	0.321662	0.372937	0.500448	0.753323	0.724808	0.536071	0.451535	0.558471	0.365835	0.438044	0.455071	0.458755	0.664263	0.210234	0.704226	0.247411	0.119261	0.572303	0.61272	0.492966	0.173912	0.492468	0.796811
Rate	DMSO 8%	Toxins		0.276213	0.0786965	0.176377	-0.091475	-0.328617	0.173118	-0.0206744	-0.299098	-0.0820376	-0.175096	0.68068	0.898997	0.680428	0.862345	1.17564	0.9547	1.28712	1.08372	1.04958	1.46869	1.10776	0.507337	1.1382	0.551643	0.806709	1.0486	1.49058	1.43484	1.3515	1.15695	1.26894	1.05859	1.08207	1.05899	1.07549	1.30792	0.894143	1.27539	1.31787	1.03727	1.34623	1.34263	1.45463	1.1754	1.39344	1.37854
Rate	DTT 1.6mM	Toxins		-1.65579	-0.967114	-1.06969	-1.88891	-1.87227	-1.22917	-1.39056	-1.29042	-1.31272	-0.929647	-0.375643	-0.971997	1.09324	-0.228883	-0.294266	-0.919269	-0.197507	0.244033	0.0593488	0.672432	-0.193064	-0.117746	-0.641955		-1.00085	0.572167	0.0782429	0.0842142	-1.33219	0.32327	-1.14907	0.0749806	0.0791138	0.055615	0.110518	0.054585	0.349343	-0.0420047	-0.182975	-0.203319	-0.417225		0.399575	0.323588	-0.715363	0.0657431
Rate	DTT 1.8mM	Toxins		-3.59598	-2.87428	-3.49453	-2.60212	-2.05537	-1.69496	-2.38733	-2.98472	-1.52463	-1.7083	0.793801	0.421551	0.971562	-0.121901	0.391688	0.190083	0.509865	0.983686	0.774515	-0.282102	-0.148244	-0.221857	-3.27901	-1.48413	-1.58018	-0.41771	-0.25435	-0.25409	-1.63459	0.152141	0.587673	0.655898	0.700354	0.660057	0.50383	-0.415095	0.5313	0.107129	-0.78801	0.251102	1.14357	0.975843	0.21957	0.115398	1.01517	0.885767
Rate	Geneticin 2mM	Toxins		-2.73615	-1.79936	-1.77911	-2.3798	-2.65382	-2.63283	-1.36117	-1.83293	-1.70994	-0.643136	-3.97718	-3.97718	-1.40445	0.107545	-1.97783	-1.74548	-0.974175	-1.16811	-0.937165	-0.574869	0.000797116	-1.55238	-0.0216059	-1.34917	-1.48628	-0.902528	-0.982546	-0.987213	-1.11333	-1.61701	0.606547	-1.59495	-1.5667	-1.65283	-1.39661	0.4955	0.356874	0.330782	-2.20975	-1.52251	-0.810269	-1.6893	-0.442924	-0.456237	-0.795962	-0.459677
Rate	Geneticin 3mM	Toxins		-1.34086	-1.28881	-1.25062	-0.519917	-0.506201	-0.337113	-1.12745	-1.1026	-1.07034	-0.708332	0.265718	0.294815	-0.655355	0.147476	0.187978	-0.359059	0.603607	0.540592	0.578209	0.504434	0.33411	0.508687	0.45316	0.114002	0.441711	0.411347	0.452751	0.434547	-0.181106	0.363095	0.357548	0.329006	0.345852	0.358346	0.338999	0.507036	0.395438	0.502503	-0.830796	-0.0630083	0.523893	0.280329	0.413952	0.105356	0.472931	0.450017
Rate	Geneticin 4mM	Toxins		-0.531934	-0.846904	-0.7993	-0.424907	-0.421585	-0.215118	-0.870943	-0.838986	-0.796668	-0.895495	0.276745	0.291476	-0.301568	0.145471	0.194364	-0.321939	0.609104	0.560157	0.612514	0.545687	0.29551	0.483456	0.454921	0.102842	0.476159	0.425737	0.477308	0.435587	-0.202968	0.390585	0.375692	0.386902	0.409758	0.398577	0.351828	0.540367	0.419309	0.540946	-0.672792	0.00142803	0.570779	0.400244	0.421697	0.18028	0.491338	0.492734
Rate	Hog1 inhibitor TA47:2 2µM	Toxins		-0.170534	-0.064379	-0.0835392	-0.585149	-0.919456	-0.711848	-0.509373	-0.225482	-0.0472834	-0.887552	0.0415126	-0.000981786	-0.0252419	0.233424	0.426241	0.465959	0.529237	0.509578	0.614829	0.566818	0.471972	0.380618	0.587177	0.490402	0.48427	0.480965	0.641805	0.626535	0.536296	0.320399	0.38187	0.54117	0.523805	0.520718	0.511112	0.593839	0.454759	0.568209	-0.394152	0.127639	0.574029	0.574038	0.473708	0.347194	0.672928	0.581775
Rate	Hog1 inhibitor TA47:2 8uM	Toxins		-2.15835	-1.58616	-1.46495	-0.448417	-3.0822	-2.89071	-2.76479	-2.68672	-2.22771	-2.19757	-0.044491	-0.183747	0.154018	0.178122	0.468656	0.427089	0.600717	0.589044	0.687097	0.629251	0.560845	0.396521	0.734546	0.572206	0.566349	0.531764	0.76162	0.781158	0.58141	0.354765	0.544114	0.662402	0.65723	0.651765	0.619938	0.664351	0.395932	0.258864	-0.527163	0.0011349	0.586813	0.706049	0.595543	0.340657	0.5355	0.694847
Rate	Hydroxyurea 10mg/mL	Toxins					-0.829205	-1.31406				-0.789228	-1.62491	-0.993192	-1.20104	-0.20864	-0.00662206	-0.0807697	-0.31498	-0.00939271	0.161583	-0.0228321	-0.0220695	0.033264	0.143895	0.0202551	0.149205	-0.314549	-0.0108151	0.151417	0.1397	-0.396699	0.0935385	0.193705	-0.210946	-0.205687	-0.236187	-1.2029	0.257703	-0.186408	0.0460027	-2.72758	-1.102	0.152738	0.28902	0.0197854	-0.304256	0.00509877	-0.0173017
Rate	Hydroxyurea 15mg/mL	Toxins					-0.751447	-1.35974				-0.231284	-1.38663	-0.840454	-1.17477	-0.596789	-0.0860749	0.0508052	-0.609804	0.0665263	0.266486	0.138005	0.108178	0.0474881	0.136662	0.115501	0.0544326	-0.0791	0.104355	0.154695	0.120985	-0.283753	0.121723	0.19288	-0.445752	-0.421098	-0.421456	-1.50749	0.26458	-0.166034	0.0239427	-3.25427	-1.11971	0.0425668	0.221483	-0.0933585	-0.304079	-0.034635	0.005059
Rate	Hygromycin 0.6mg/mL	Toxins		-3.24406	-2.04324	-1.96739	-3.07923	-3.06111	-2.14608	-3.82698	-2.46282	-2.70534	-2.30551	-0.312253	-0.322201	-1.56775	0.15379	-0.307864	-1.18206	0.219945	-0.104517	0.271464	0.359258	0.259867	-0.801837	0.0825386	-1.02094	-0.227453	0.0638427	0.333644	0.297618	0.12866	-1.77801	0.381779	0.0528708	0.0487001	0.0430211	0.0542189	0.503103	0.288089	0.468066	-1.17344	-0.933358	0.0848149	-0.0121128	0.334262	-0.309622	0.0943866	0.381716
Rate	Hygromycin B 1.25mg/ml	Toxins		-1.17319	-1.14932	-1.0023	-1.29322	-0.804415	-1.11534	-1.95975	-1.36397	-1.54289	-2.09927	-0.196325	-0.256024	-0.380617	0.0384272	0.020646	-0.718193	0.279979	0.158523	0.31724	0.446121	0.241299	-0.548839	0.239641	-0.440105	0.114561	0.269428	0.419957	0.423298	-0.236767	-0.268352	0.268637	0.234318	0.243287	0.23741	0.234274	0.465354	0.321565	0.496298	-2.48526	-0.27457	0.228795	0.140233	0.313723	-0.0454257	0.15344	0.46732
Rate	Mercaptoethanol 15mM	Toxins		-1.03429	-0.458647	-0.510351	-2.01	-2.75605	-2.21689	-1.00614	-0.71124	-0.531705	-1.16091	-0.139603	-0.0514344	0.285992	0.0891719	0.253515	-0.514468	0.283226	0.215523	0.195769	0.433141	0.301481	0.00325474	-0.0655944	-0.502951	-0.0859562	0.107918	0.510939	0.491638	0.0326174	-0.15569	0.435159	0.0685643	0.106668	0.131535	0.186543	0.234908	0.267789	0.211805	0.132329	-0.436889	0.442425	0.375986	0.324382	-0.165443	0.350775	0.518148
Rate	Mercaptoethanol 30mM	Toxins		-3.32887	-1.98735	-1.92234	-1.0822	-1.68877	-3.09613	-2.41855	-1.53259	-1.62953	-2.03678	-1.55418	-1.89758	-0.741533	-0.118716	-0.240244	-1.42072	-0.719672	-0.727411	-0.396716	-0.153921	0.237959	-0.105949	-0.330661	-0.150032	-0.0884941	-0.139253	0.963654	0.924064	-0.296322	-0.611248	0.109478	-0.823649	-0.765981	-0.823416	-0.825759	0.253054	0.553224	-0.16088	0.545903	-0.745867	-0.228998	-0.14285	0.205807	0.284541	-0.369406	0.694515
Rate	MMS 0.005%	Toxins					-0.107343	-0.178075				-0.483632	-0.0684566	-0.489515	-0.42736	-0.551318	0.0408669	0.111685	-0.128452	0.331567	0.329046	0.291736	0.274926	0.187749	0.275704	0.404266	0.29993	0.267493	0.296188	0.364848	0.416976	-0.465763	0.143301	0.222545	0.0914624	0.0845651	0.0821535	-1.01789	0.416708	0.00172607	0.37253	-1.29901	-0.421451	0.30348	0.352042	0.218771	0.127876	0.323488	0.451212
Rate	MMS 0.01%	Toxins					-0.346117	-0.969878				-0.683932	-1.13284	-0.430073	-0.44025	-0.502472	0.165617	0.0780156	-0.605583	0.223027	0.372203	0.201937	0.187378	0.352307	0.324037	0.304437	0.450203	0.240662	0.602633	0.4208	0.39041	-0.454369	0.142346	0.282026	-0.0983048	-0.0861387	-0.102318	-0.959011	0.0498592	-0.195785	0.330539	-0.713293	-0.85696	0.280501	0.251153	0.187176	0.0832451	0.276124	0.288245
Rate	Noursethricine 10µg/mL	Toxins		-0.00721354	-1.46227	-1.35188	-1.80547	-2.85749	-1.64264	-2.03928	-1.35925	-1.49614	-1.87021	-1.08403	-0.837761	-0.78792	0.0424334	-0.040993	-1.40129	0.280843	0.135187	0.322036	0.491439	0.360474	-0.496391	0.449828	-0.387376	-0.105929	0.269351	0.405928	0.41687	-0.333301	-1.07926	0.334448	0.206635	0.0967951	0.218373	0.213753	0.495345	0.35258	0.534767		-0.569433	0.305255	-0.277284	0.362399	-0.160053	0.0829539	0.510992
Rate	Noursethricine 100µg/mL	Toxins		1.06891	-1.89001	-1.86542	-0.283189	-1.68486	0.361145	0.422141	-1.3073	0.361858	-0.782266	-3.6336	-1.74916	-0.252045	0.142005	-0.555545	-0.910314	-0.342206	-0.54843	-0.335486	-0.310878	0.525331	-0.899425	0.728066	-0.978038	-1.45077	-0.967433	-0.993284	-1.4492	0.288716	0.464255	1.04183	-1.49562	-0.69554	-0.90549	-0.600696	0.521047	0.725921	0.380105		-0.724662	-0.606896	-0.244281	-0.0257154	-0.377672	-0.531094	0.0438953
Rate	Noursethricine 5µg/ml	Toxins		-1.08663	-0.497305	-0.444683	-0.467543	-0.39266	-0.412759	-0.872445	-0.704016	-0.491365	-1.02089	-0.384393	-0.470697	-0.227424	0.018582	0.143506	-0.3792	0.358151	0.244742	0.424791	0.467911	0.290387	0.112004	0.409164	0.117482	0.262198	0.286815	0.450062	0.445736	0.144241	0.089983	0.291983	0.371095	0.358765	0.336098	0.344333	0.432827	0.246106	0.45906	-1.04708	-0.0641986	0.370794	0.387994	0.351768	0.185355	0.29233	0.464743
Rate	Paramomycin 10mg/mL	Toxins					-2.26139	-1.29453				-0.944899	-1.89904	-2.23924	-1.6655	-1.62618	0.0577975	-1.57162	-0.23257	0.115198	-0.251026	0.0676242	0.116539	0.256261	-0.758826	0.189294	-0.604386	-0.604865	0.122782	0.467833	0.441697	0.120949	-1.50859	0.428057	0.139082	0.179877	0.166315	-0.222511	0.176571	-0.240262	0.381685	-4.5453	-1.44373	0.158033	-1.33918	0.271109	-0.0064977	-0.188736	0.62299
Rate	Paramomycin 15mg/mL	Toxins					-1.25538	-0.7975				-0.983116	-3.6477	-0.68219	-1.84728	-1.27766	0.0601889	-1.99937	-0.0405786	0.17066	-0.383246	0.125137	0.18273	0.287789	-0.723143	0.204117	-0.910089	-0.755265	0.0936204	0.493891	0.460854	0.137333	-0.79387	0.460166	0.174133	0.220137	0.209952	-0.142714	0.219911	-0.357295	0.362221	-4.5184	-1.75874	0.117409	-1.54631	0.275791	0.00204323	-0.184694	0.673457
Rate	Paraquat 250µg/mL	Toxins					-1.78396	-1.74929				-0.552212	-1.4033	-1.76086	-1.43376	-1.3618	0.163217	-0.456373	-1.21683	0.197741	-0.0241772	-0.0833184	0.147109	1.44357	1.216	0.397661	-0.0863985	0.151744	0.0342307	0.204069	0.176569	-0.4256	-0.478759	0.622315	-0.0587184	-0.134789	-0.25898	-0.567018	1.1315	-0.0658995	0.505889	-1.17887	-1.5717	-0.55853	0.591596	0.240213	0.276684	-0.526462	-0.302539
Rate	Paraquat 400µg/mL	Toxins					-1.78333	-2.22485				-1.24631	-1.06985	-1.66999	-1.61424	-1.89941	0.0163593	-0.209635	-1.11339	0.114235	-0.0479907	-0.0531989	0.0404553	1.53169	1.11995	0.434413	0.0109648	-0.324724	-0.17103	0.927702	0.483269	-0.670177	-0.212696	0.546805	-0.335117	-0.35075	-0.226199	-0.44522	1.14393	-0.209693	0.383463	-1.0191	-1.53203	-0.411039	0.0376128	0.159361	0.359097	-0.414612	-0.338043
Rate	Rapamycin 0.5µg/mL	Toxins					0.756145	0.349404				0.475129	-0.242359	0.443498	0.327787	0.315711	0.138791	0.797009	0.351992	0.796623	1.08462	0.84451	0.835204	0.224365	0.675342	0.822795	0.68348	-0.0946016	0.402004	0.735016	0.759765	0.288328	0.454632	0.641012	0.356974	0.367293	0.443741	0.389887	0.614525	-0.0907798	0.822025	0.262902	0.191463	0.630195	0.864131	0.890814	0.566031	0.707441	0.625479
Rate	Rapamycin 1µg/mL	Toxins					0.696684	0.268613				0.39414	-0.360655	0.324735	0.160794	0.124691	0.144872	0.743029	0.199302	0.710949	0.979649	0.742753	0.760951	0.231339	0.64991	0.781838	0.665117	-0.0835746	0.392158	0.635843	0.713553	0.295164	0.42106	0.577248	0.312408	0.281815	0.320583	0.284351	0.626679	-0.159452	0.753113	0.270517	0.126241	0.544932	0.791695	0.825636	0.637812	0.646565	0.575452
Rate	Sodium arsenite oxide 3.5mM	Toxins					-1.04428	-0.977766				0.268266	-0.534447	-0.816687	-0.684616	-0.247537	-0.0273123	-1.61672	-0.00542278	0.537319	0.345219	0.403047	0.466597	0.561522	0.759615	0.345754	0.765956	0.526559	-0.406605	-1.03273	-1.35635	-0.391337	0.465058	0.567241	-2.06939	-1.40824	-0.553573	-1.57062	0.939928	-0.11582	0.800017	-1.48438	-0.293346	-0.0488598	0.516581	0.375731	0.136355	0.318147	0.393895
Rate	Sodium arsenite oxide 5mM	Toxins					-0.0208398	-0.143764				0.599089	-0.0734973	-0.0677445	-0.063681	-0.146185	0.0707845	-0.380985	0.262459	0.799128	0.256208	0.632529	0.688497	0.868317	1.12832	0.102182	1.1125	0.894206	-0.330623	-0.538308	-0.760609	0.0201069	0.690234	0.918892	-0.601486	-0.551566	-0.33042	-0.442856	1.30769	0.0865629	1.05357	-0.234183	-0.1788	0	0.761532	0.723833	0.408973	0.589817	0.515648
Rate	Staurosporine 10ug/mL	Toxins		-1.03887	-1.00392	-1.00277	-1.54507	-3.8853	-1.90088	-1.70301	-1.95999	-1.38188	-1.92735	-0.985551	-1.29991	-0.15531	0.179983	-1.27191	-1.1928	-1.98114	-1.18899	-1.54304	-0.925364	-0.0481647	-1.96198	-1.80656	-0.883579	-0.876116	-0.399088	-0.978423	-0.917964	-1.21044	-1.72213	-1.14168	-1.44388	-1.46812	-1.34899	-1.4307	-0.535834	-1.38585	-0.885921	-1.99176	-1.19892	-1.30094	-1.5259	-0.425962	-0.601605	-2.01637	-1.08058
Rate	Staurosporine 1ug/mL	Toxins		-0.350744	-0.340475	-0.308192	-0.86618	-1.11197	-0.632867	-0.497974	-0.364998	-0.320776	-1.13475	-0.11296	-0.132915	-0.230924	0.0912077	0.081076	-0.283621	0.218498	0.217962	0.366851	0.432247	0.277309	0.301706	0.329448	0.245535	0.326524	0.224448	0.396456	0.398533	-0.14037	0.163261	0.287831	0.324664	0.32576	0.320687	0.313047	0.459128	0.321373	0.480848	-0.368358	0.0659873	0.317702	0.386925	0.250793	0.132327	0.251567	0.440863
Rate	Thiabendazole 25µg/ml	Toxins			-2.74677	-2.64122	-3.22448	-3.67448	-3.3358	-2.63675	-2.75706	-2.47554	-1.29907			-2.24301	0.0583572	-2.69653	-2.19326	-1.21951	-1.56653	-1.20278	-0.781655	-0.143076	-1.85937	-0.147367	-1.60112	-2.02401	-1.04034	-1.34022	-1.46198	-1.51562	-3.33727	0.557809	-2.48857	-2.21439	-2.68276	-2.40507	0.52988	0.058145	0.311679	-2.72245	-2.59223	-1.16582	-2.85125	-0.745598	-0.498646	-1.02874	-0.499188
Rate	Thiabendazole 50µg/ml	Toxins		-2.73615	-1.79936	-1.80366	-2.3798	-2.65382	-2.63283	-1.36117	-1.83293	-1.70994	-0.643136	-3.97718	-3.97718	-1.40445	0.107545	-1.97783	-1.74548	-0.974175	-1.16811	-0.937165	-0.574869	0.000797116	-1.55238	-0.0216059	-1.34917	-1.48628	-0.902528	-0.982546	-0.987213	-1.11333	-1.61701	0.606547	-1.59495	-1.5667	-1.65283	-1.39661	0.4955	0.356874	0.330782	-2.20975	-1.52251	-0.810269	-1.6893	-0.442924	-0.476207	-0.795962	-0.459677
Rate	Trifluoperazine 100µM	Toxins					-0.837679	-1.67536				-1.67536	-1.67536	-0.323686	0.287021	1.69542	2.46183	1.36703	0.593799	1.89809	1.45909	1.8084	0.902791	2.34595	1.03982	1.8747	2.57932	2.23779	2.1558	2.26038	2.21359	0.51968	-0.759598	2.2756	1.91816	1.80555	1.89219	1.69507	1.76591	1.49874	2.12078	1.9506	1.81891	1.84741	2.45336	2.19009	1.73819	1.94229	2.30134
Rate	Trifluoperazine 50µM	Toxins					-1.32882	-1.25083				-2.40528	-3.03758	1.1895	1.33376	1.25169	1.39787	1.68583	1.23669	1.54086	1.4667	1.30202	1.3606	1.50164	1.27305	1.46552	1.55113	1.43024	1.37193	1.42558	1.33662	0.632184	1.32434	1.55914	1.70952	1.69727	0.862596	1.04499	1.34148	1.03823	1.61783	1.65628	1.34361	1.40869	1.74893	1.31477	0.817814	1.40111	1.21275
Rate	Tunicamycin 1.5µg/mL	Toxins					-0.362363	-0.521884				-0.26731	-0.275048	0.0131471	0.327621	-0.913712	0.0310199	-0.147259	-0.711585	0.0892105	-0.613324	0.185165	0.0659322	-0.11282	-0.286188	-0.43005	0.13543	-0.149015	0.568013	0.152934	0.194199	-0.47216	-0.320592	0.0375067	-0.11083	-0.257178	-0.0750546	0.254936	0.0403164	0.114959	0.0753597	-3.10085	-0.739898	0.104932	0.0224595	0.109871	0.333586	0.56434	1.01019
Rate	Tunicamycin 1µg/mL	Toxins					-0.421062	-0.952882				0.0825439	-0.919994	-0.067618	0.492681	-0.783798	-0.107639	-0.201275	-0.512818	-0.0167432	-0.45569	0.0468115	0.0718833	-0.234817	-0.382124	-0.231401	0.119733	-0.0270877	0.254695	0.143348	0.207974	-1.11413	-0.0447245	-0.344993	0.0599463	0.0628151	0.0223449	0.298962	-0.0623887	0.0531144	0.0406882	-3.30159	-0.722143	0.0366558	0.120171	-0.0521751	0.211339	0.161337	0.756877
Rate	CdCl2 100µM	Environment & Metabolites					1.65383	-0.555763				-1.5382	1.48273	1.17779	0.520518	-0.839609	0.634758	1.04873	0.283194	0.707428	0.00107961	1.24864	1.17688	1.52522	0.689426	1.88754	1.61487	-0.144392	1.1539	1.32388	1.35876	-1.35151	0.669793	0.943749	1.82242	1.80907	1.81993	1.5599	1.47903	1.01584	2.25652	0.365677	0.0717602	0.901772	1.55647	1.62842	2.30281	1.00659	2.55506
Rate	CdCl2 150µM	Environment & Metabolites					1.51594	-0.913242				-0.996306	1.71575	1.39206	0.701387	-0.742156	0.857429	1.46021	0.740238	0.847367	-0.118528	1.65575	1.4775	1.66226	0.70063	2.08584	1.84618	-0.18089	1.48105	1.53452	1.57126	-1.01434	1.09605	1.21698	1.90599	1.90734	1.89652	1.59187	1.40899	1.12409	2.01386	0.729976	0.336034	1.29302	1.74982	1.82537	2.51815	1.37894	2.7764
Rate	Citric acid 46mg/mL	Environment & Metabolites		-0.591136	-0.603621	-0.582245	-0.158102	-0.584054	-1.81355	-0.571957	-0.642739	-1.0838	-1.22789	0.0907998	0.091595	-0.135459	0.0839967	0.292604	-0.182993	0.400093	0.405843	0.365804	0.36216	0.203304	0.337643	0.313261	0.209944	0.381441	0.118292	0.442786	0.452425	0.183711	0.015541	0.305808	0.276765	0.282885	0.272297	0.252169	0.417011	0.301756	0.235704	0.264563	-0.0442677	0.139525	0.364508	0.493877	0.261541	0.417123	0.389781
Rate	Citric acid 55mg/mL	Environment & Metabolites		-3.48017	-2.24155	-2.5285	-3.48017	-3.48017	-2.89374	-2.23872	-2.79702	-2.0974	-2.22331	-2.0123	-1.75329	-0.129277	0.0626362	0.839645	-1.06103	0.656522	0.578061	0.919754	0.808554	0.957807	0.632117	-0.362008	0.749569	0.946748	0.00760097	1.01731	1.0021	0.8276	0.479287	0.455818	0.765553	0.847425	0.76765	0.742426	1.14555	0.374982	0.722377	0.79568	-0.693084	-1.0622	0.752606	1.07283	0.945213	0.774324	1.00487
Rate	Citric acid 62.5mg/mL	Environment & Metabolites		-2.35563	-1.07744	-1.19215	-0.980506	-1.88737	-1.39712	-1.23293	-1.36909	-1.11359	-1.19096	-1.0642	-1.13771	0.0908954	0.174764	0.66099	-0.736658	0.466171	0.58541	0.6504	0.548902	0.716964	0.786855	0.126537	0.762959	0.848098	0.186341	0.806901	0.794072	0.619077	0.761329	0.589025	0.617561	0.632561	0.609241	0.538386	0.924828	0.641252	0.476984	0.407241	-0.22811	-0.181523	0.565418	0.850987	0.46303	0.488755	0.220955
Rate	CoCl2 0.015mM	Environment & Metabolites					-0.258832	0.19093				0.124107	-0.846358	-0.0532211	-0.0821356	-0.150196	-0.0302882	-0.354311	-0.163484	0.749529	0.805818	-0.0224495	0.225845	0.0380787	0.507242	0.524249	0.855735	-0.0393235	-0.165209	0.345429	0.306479	-1.89192	-0.796742	-0.719501	0.403064	0.348755	0.411872	-0.00624021	1.00987	0.392593	0.828094	-0.489006	-0.851976	0.281925	0.470932	0.407248	0.0423145	-0.0149366	0.167583
Rate	CoCl2 0.01mM	Environment & Metabolites					-0.528386	-0.0601262				-0.394856	-0.290657	-0.171556	-0.188567	-0.84004	-0.162719	-0.267636	-0.197859	0.0984927	0.611596	0.0588452	-0.136961	-0.209517	0.467365	0.421622	0.732334	-0.242112	-0.458505	0.437561	0.34399	-2.22398	-1.0125	-0.712786	0.306374	0.340099	0.366042	-0.674265	0.834303	0.231796	0.774293	-1.67692	-1.15865	0.265626	0.265768	0.387706	-0.0328402	-0.0789147	0.281759
Rate	Cold 16°C	Environment & Metabolites					0.461185	0.309446				-0.263425	0.098809	0.145625	0.0532603	-0.223367	-0.0676455	-0.450164	-0.670328	0.319825	0.386323	0.392899	0.317262	0.0406565	-0.124014	0.39714	0.248923	-0.188955	0.0638425	0.200937	0.239557	-0.559686	-0.0712937	0.162554	-0.420573	-0.461559	-0.431209	-0.910849	0.584133	-0.457135	0.512153	-0.658114	-0.408586	0.265705	0.04389	0.190059	-0.288127	0.0955427	0.125401
Rate	Cold 19°C	Environment & Metabolites					0.219155	0.160185				-0.210816	0.105333	-0.084591	-0.0663603	-0.304777	-0.0267963	-0.393461	-0.479254	0.285481	0.298893	0.377601	0.299992	0.1213	-0.00282868	0.428271	0.129972	-0.128424	0.144443	0.125667	0.141197	-0.638668	0.0128501	0.180478	-0.540325	-0.600068	-0.469573	-1.12535	0.424983	-0.368592	0.400297	-1.7096	-0.320238	0.303629	0.189114	0.126036	-0.416118	0.180479	0.0759398
Rate	Cold 24°C	Environment & Metabolites					0.058094	0.0772492				-0.153174	0.0828745	-0.28481	-0.157928	-0.367296	0.0245093	-0.289969	-0.432984	0.333909	0.331892	0.369733	0.307158	0.174949	0.0866792	0.439648	0.172005	0.0971407	0.250361	0.28771	0.309787	-0.659348	0.112616	0.244588	-0.338399	-0.364106	-0.248208	-1.06442	0.43116	-0.251684	0.451072	-1.50811	-0.363475	0.304656	0.336328	0.183976	-0.303648	0.314713	0.230669
Rate	CuCl2 0.375mM	Environment & Metabolites					-0.328283	-0.0860939				-1.06787	0.095947	-1.22136	-1.16637	-0.173247	0.122799	-0.34494	-0.796434	0.129391	0.0157945	-0.0321822	-0.021914	0.25611	0.0631793	0.174038	0.252838	0.00511365	-0.321953	-0.812767	-0.797023	-0.0943992	-0.107922	0.235554	-0.554395	-0.658438	-0.813907	-1.03946	0.52677	-0.702502	0.159128	0.132581	-0.709791	0.188844	0.308231	0.33378	-0.489517	0.326115	-0.814745
Rate	CuCl2 0.75mM	Environment & Metabolites					-0.140639	-0.056279				-0.705623	0.162277	-1.67522	-2.14005	-0.113683	0.226143	-0.394558	-0.644372	-0.140729	-0.24969	-0.135427	-0.331001	0.152248	-0.119219	0.23631	0.226221	-0.227537	-1.36016	-1.38656	-1.3148	-0.0175667	-0.618165	0.117378	-1.47799	-1.34253	-1.62301	-2.01089	0.541079	-1.15355	-0.0111504	0.190074	-1.3966	0.093696	0.254791	0.0605807	-0.722793	0.265821	-1.16588
Rate	DHA 100mM	Environment & Metabolites		0.339028	-0.862068	-1.57295	-0.523445	-0.296259	-0.299799	-1.75905	-1.48778	-1.07994	-1.56517	0.423668	0.302685	0.0609689	0.243756	0.462508	0.275778	0.692912	0.551606	0.775474	0.713869	0.634482	0.707224	0.787435	0.655686	0.773936	0.628433	0.661101	0.660332	0.237823	0.449369	0.671197	0.485493	0.458983	0.46598	0.472759	0.756012	0.409645	0.788944	-0.654179	0.242921	0.690358	0.739609	0.735623	0.645236	0.638331	0.617959
Rate	DHA 200mM	Environment & Metabolites		-0.768175	-1.12924	-1.27321	-0.830894	-0.950107	-1.02649	-1.01367	-0.931649	-1.08181	-0.798747	0.120543	-0.805801	-0.230428	0.446696	1.01741	-0.00807664	1.52706	1.01752	1.56515	1.35876	1.50958	1.83098	1.64959	1.14097	1.55965	0.415711	0.453124	0.337543	0.864143	1.19605	1.42235	-0.0139366	-0.0941896	-0.108259	-0.058288	1.39897	0.654084	1.04781	-0.569736	-0.215922	1.03254	1.5192	1.69906	1.14502	1.34456	-0.40556
Rate	Ethanol 13%	Environment & Metabolites					-1.02519	-0.320726				-0.135371	0.0474923	0.379328	0.609095	-0.313572	0.106172	0.505651	0.804857	0.336646	0.552324	0.328849	0.35609	0.108083	-1.58176	-0.249881	0.0392593	0.0853635	-0.0850683	0.238575	0.214201	-0.829832	0.0927686	0.220451	-0.091973	0.100683	0.348908	0.568876	0.537853	0.21802	0.766794	0.0881716	0.102962	0.366459	0.532924	0.664394	0.597566	0.374192	0.371411
Rate	Ethanol 16%	Environment & Metabolites					-1.48186	-0.980894				-0.899046	-0.954475	-0.854761	-0.250655	-0.204115	-0.150452	-0.263966	-1.61635	-0.633484	-0.50614	-0.116203	-0.0155669	-0.346612	-1.16103	-0.426492	0.0282724	-0.00599387	0.0266278	0.295408	0.47925	-0.0753189	-0.891701	-0.0493083	-0.617798	-0.810803	-0.252314	-1.18734	-0.146598	-0.29633	0.0549092	-0.180898	0.396599	0.333427	-0.287039	-0.198649	-0.680541	0.240185	-0.212845
Rate	Ethanol 5%	Environment & Metabolites					-0.248121	-0.661597				-0.440074	-0.18098	0.20341	-0.0307681	-0.975476	0.249171	0.535083	0.157405	0.673244	0.825696	0.67277	0.676608	0.500786	0.593454	0.711266	0.75456	0.17503	0.649957	0.614694	0.576139	-0.543138	0.439403	0.460435	0.420362	0.426062	0.425846	-0.0676391	0.782672	0.0958229	0.736111	-0.313557	-0.624567	0.54819	0.633563	0.492117	0.363469	0.65703	0.677733
Rate	Ethanol 7%	Environment & Metabolites					-1.18083	-1.54171				-0.0311807	-0.431114	0.482618	0.560036	-2.16874	0.653628	1.27228	0.675924	1.10623	1.20078	1.13294	1.03715	0.641128	0.570059	1.14928	0.856107	0.144865	1.09947	0.821491	0.728363	-1.06329	0.655412	0.869689	0.301373	0.373892	0.333905	-0.281611	1.19082	0.0558574	0.938378	-2.24312	-0.310309	0.910947	0.99283	0.876758	0.724625	1.02491	0.992073
Rate	Formaldehyde 0.4mM	Environment & Metabolites		-0.818812	-1.09688	-0.669598	-0.172896	-0.0856052	-0.0827569	-1.35471	-1.16331	-0.596279	-0.882087	0.26009	0.183978	0.0732697	0.0936864	0.41994	-0.584724	0.159878	-0.0323542	0.208764	0.603771	0.55302	0.357482	0.636523	0.511682	0.442972	0.241646	0.26334	0.216034	0.50728	0.368987	0.572375	-0.186482	-0.185488	-0.218398	-0.209001	0.811706	-0.274596	0.604636	0.185091	-0.329516	0.633016	0.596863	0.48648	0.573263	0.534035	0.160897
Rate	Formaldehyde 1mM	Environment & Metabolites			-0.587662	-0.766149			-0.766149	-0.149341	-0.230395	-0.627411	-0.257942	-0.766149		2.80869	-0.766149	3.41887	-0.766149	3.16898	2.87794	3.28833	3.37497	3.21886	3.68976	3.63107	3.35354	3.40326	2.74335	-0.766149		3.93414	3.59476	3.6971	-0.766149	-0.766149	-0.766149	-0.766149	4.24783	3.40443	4.14708	3.433	-0.700353	3.52669	3.51362	3.56715	4.00413	3.29712	-0.766149
Rate	Formaldehyde 2mM	Environment & Metabolites		-0.0165898	-0.0165898	-0.0165898	-0.0165898		-0.0165898	0.726455	0.462716	-0.0165898	0.501353		-0.0165898	1.17908	-0.0165898	3.94608	0.295486	3.53719	2.8748	3.64162	3.20831	3.05421	4.15765	4.10844	4.09608	3.84541	1.32519		-0.0165898	4.61481	4.13233	4.33022			-0.0165898	-0.0165898	4.95434	4.10771	4.84684	3.95976	-0.00666948	3.9689	4.10839	4.15589	4.69087	3.81637
Rate	Heat 37°C	Environment & Metabolites					-2.95246	-2.85874				-0.35198	0.415429	-0.576512	-0.731486	-1.70409	0.087068	0.272674	-0.567838	0.102778	0.15207	0.186523	0.286922	0.262948	-0.0188205	0.361868	0.367862	0.362337	0.431635	0.30738	0.447625	0.00583256	0.401669	0.273857	0.0010303	-0.0229688	0.0151213	-0.684958	0.599162	-0.0290656	0.526334	-1.34439	-0.680844	0.308953	0.328923	0.389635	0.175902	0.396064	0.557892
Rate	Heat 40°C	Environment & Metabolites					-2.042	-4.084				-4.084	0.531465	-2.53176	-1.08158	-2.25345	0.223812	-0.0147435	-1.19672	-0.333147	-0.267446	0.241643	0.174503	0.537595	-1.7289	-0.29958	0.262817	0.358984	0.395104	0.480976	0.508248	-0.248817	0.631877	0.617706	-0.501418	-0.563321	-0.453965	-2.28612	0.842285	-0.133249	0.782155	-3.61259	-1.76941	-0.0164386	0.491345	0.302072	0.0593805	0.650672	0.852042
Rate	Heat 41°C	Environment & Metabolites				-3.88386			-3.88386	-3.44012	-3.74515					-3.16718	0.128452	0.196899	-1.25278	0.029126	-0.187332	0.446837	0.591196	0.670653	-2.39801	-1.21536	0.273072	0.722707	0.105555	1.03687	1.03398	0.0432352	-0.043645	0.516182	-0.50016	-0.524813	-0.4793	-0.478142	0.889903	-0.292602	0.830059	-3.88386	-1.60534	0.144913	0.208165	0.206827	0.597009	0.582401	0.95821
Rate	Heat 42°C	Environment & Metabolites			-2.10611	-2.10611	-2.10611	-2.10611	-2.10611			-2.10611	-1.89555			-2.10611	-0.903824	0.343804		0.435332	-0.025366	0.980497	0.689269	1.5246	-1.05899	-2.10611	-0.353322	0.87645	0.611442	1.63826	1.61951	-0.545747	0.777524	1.18237	-0.289273	-0.275527	-0.241303	-1.31843	1.53696	0.358063	1.45791	-0.745966	-1.18085	0.962368	0.672406	0.19393	0.938182	0.6109	0.129159
Rate	Heat 43°C	Environment & Metabolites		-1.95451					-1.95451	-1.95451	-1.95451				-1.95451		-0.449644	0.357357	-1.05343	0.83466	-0.197299	1.10212	0.42949	1.29081	-1.3293	-0.650176	-0.31811	0.653327	0.523009	1.03249	0.919627	-0.430336	0.5884	1.18992	-0.767247	-0.656716	-0.834207	-0.858848	1.2473	-0.0349702	1.16101	-1.95451	-1.65349	0.615076	0.747872	0.258781	0.958793	0.548603	-1.95451
Rate	KCl 1.45M	Environment & Metabolites					-0.171829	-0.829882				-0.565893	-1.25361	0.0916266	0.106217	-1.44948	0.0194975	0.55713	0.250287	0.69516	0.651359	0.721874	0.590196	0.265466	0.418869	0.32671	0.391519	0.381474	0.211033	0.464738	0.447651	-0.333077	0.353299	0.468641	0.524512	0.518788	0.479001	-0.0873485	0.277204	0.132867	0.646392	-0.252672	0.287042	0.55363	0.550652	0.547789	0.519349	0.570937	0.442374
Rate	KCl 2M	Environment & Metabolites					-2.55867	-2.19018				-2.6456	-0.747052	-0.214063	-0.4248	-1.36606	-0.0556037	0.5285	-0.0109746	0.537566	0.330402	0.453929	0.404826	0.10231	0.353073	0.232055	0.323204	0.0991779	-0.216932	0.191137	0.24359	-0.382247	0.266718	0.12833	0.0905812	0.172478	0.186338	-0.916638	0.188166	-0.823582	0.514239	-0.563303	-0.00819109	-0.0296633	0.468262	0.526185	0.259405	0.428222	-0.338534
Rate	LiCl 150mM	Environment & Metabolites					-2.81464	-2.84364				-3.96526	-1.06094	-2.19851	-2.18935	-1.13717	0.0766682	-1.68257	-0.844822	0.071849	0.179361	0.0327919	0.499503	-1.20027	-2.57314	0.0993819	0.314948	-1.79781	0.681665	-1.21701	-1.21054	-2.29041	-0.447976	-0.102877	-1.32844	-1.29899	-1.43057	-2.02795	0.274153	-1.02334	-0.00985279	-3.5526	-1.86702	-0.762142	-0.188407	-0.103796	-1.29928	-0.423914	-1.4933
Rate	LiCl 225mM	Environment & Metabolites					-2.95406	-1.71675				-3.75518	-1.52539	-2.05823	-2.19986	-1.19702	0.0103901	-1.80246	-0.991853	0.103509	0.228604	0.109304	0.787714	-1.29862	-2.55992	0.119878	0.323589	-1.91586	0.703113	-1.35306	-1.37637	-2.41393	-0.573627	-0.301543	-1.42376	-1.467	-1.25273	-2.1494	0.344098	-1.15677	-0.0356303	-3.75518	-1.555	-0.807809	-0.189615	-0.466728	-1.24751	-0.473855	-1.33084
Rate	Malic acid 52mg/ml	Environment & Metabolites		-0.410387	-0.434562	-0.410448	-0.189432	-0.110993	-0.153869	-0.441006	-0.470612	-0.4575	-1.17102	0.126671	0.177519	-0.208584	0.019047	0.292858	0.00496778	0.462795	0.423473	0.448938	0.462472	0.257471	0.272069	0.404687	0.155653	0.396927	0.327272	0.409873	0.413065	0.342402	0.257783	0.243727	0.343497	0.360634	0.372255	0.380666	0.422776	0.246969	0.444803	0.286548	0.0916773	0.464311	0.406562	0.36785	0.268511	0.355013	0.452245
Rate	Malic acid 62.5mg/ml	Environment & Metabolites		-0.457267	-0.457202	-0.423905	-0.186694	-0.0996012	-0.200038	-0.452406	-0.465328	-0.369535	-1.12656	0.122705	0.165516	-0.238932	5.55112e-17	0.279241	-0.015935	0.380708	0.355271	0.363192	0.394414	0.201275	0.20832	0.38863	0.083872	0.387639	0.292519	0.390186	0.36441	0.322444	0.24492	0.214458	0.289591	0.292509	0.289304	0.297176		0.197117	0.39578		0.0999461	0.416457	0.377324	0.235099	0.223972	0.283704	0.399842
Rate	Methanol 10%	Environment & Metabolites		-1.80302	-1.59834	-1.74753	-1.38234	-1.8657	-1.18474	-0.852741	-1.82281	-1.76419	-1.41771	0.254568	0.569498	-1.18698	1.25161	2.18192	0.385438	0.554118	0.026876	0.438753	1.38958	0.543571	-1.25365	1.28364	0.741281	0.941317	-0.167541	1.57655	1.60784	1.44345	0.228092	1.24364	-0.212974	-0.127279	-0.148647	-0.0622845	1.93177	-0.636863	1.69555	0.479716	1.17911	1.60086	1.19557	1.25373	1.31206	1.37477	1.45553
Rate	Methanol 2%	Environment & Metabolites		-2.49354	-2.1491	-1.86219	-2.02905	-1.25151	-0.398971	-0.270147	-2.42884	-1.56892	-1.95396	-0.804414	-0.180508	-2.47502	2.22045e-16	-0.547706	-0.586714	-0.87671	-0.678431	-0.488122	-0.478131	-0.968606	-0.805981	0.517794	-0.52941	-0.779182	-0.808475	-0.585236	-0.42858	-0.335806	-0.756923	-0.404728	-0.437839	-0.499297	-0.592837	-0.289718		-0.822164	-0.714099		-0.353656	-0.129331	-0.790238	-0.577437	-0.657743	-1.14865	-0.98018
Rate	Methanol 5%	Environment & Metabolites		-2.02213	-1.45626	-1.52702	-2.15531	-2.68713	-1.31291	-1.39014	-0.81117	-1.87873	-2.35837	0.505546	0.542488	-0.0963393	0.381135	0.950941	0.59011	-0.280857	-0.177466	-0.289112	0.50537	0.178927	-0.269088	0.261648	0.113311	0.333549	-0.836683	1.09068	0.696858	0.693367	0.152116	0.588417	-0.181042	-0.223158	-0.388642	-0.108339	1.10278	-0.977609	0.860148	0.278242	0.454343	0.615633	0.653217	0.77647	0.867768	0.337548	0.845104
Rate	Methanol 7.5%	Environment & Metabolites		-0.99846	-0.590219	-0.414346	-1.02144	-0.952764	0.106188	-1.41167	-0.0103904	-1.15017	-1.55446	0.620831	0.761235	-0.145201	0.274493	0.948903	0.49685	0.347965	-0.0010789	0.20517	0.617981	0.557044	-0.106125	0.573846	0.0776396	0.441533	-0.563192	1.09345	1.07566	0.637468	0.261443	0.498485	-0.0366672	-0.0441359	-0.254017	0.09186	1.0009	-0.413307	1.18823	0.431148	0.489478	0.945316	0.559593	0.901671	0.556302	0.727682	1.12933
Rate	Methylglyoxal 2mM	Environment & Metabolites		-0.353526	-0.187549	-0.193252	-0.07011	-0.103104	-0.0362982	-0.516466	-0.279307	-0.219403	-1.20537	0.2667	0.245614	-0.020582	0.114634	0.352967	-0.110201	0.493117	0.482378	0.636358	0.459402	0.516357	0.518809	0.617795	0.240267	0.573916	0.592469	0.528146	0.522353	0.0416909	0.489482	0.481637	0.460882	0.469082	0.464537	0.46172	0.696725	0.531841	0.733204	-0.483235	0.140755	0.529073	0.64207	0.471351	0.50747	0.486021	0.640379
Rate	Methylglyoxal 4mM	Environment & Metabolites		-0.151225	-0.130927	-0.175149	0.10502	0.0830925	0.193728	-0.443769	-0.174741	-0.117752	-0.935726	0.446539	0.419869	0.175444	0.0992517	0.375227	-0.273205	0.558217	0.362164	0.655617	0.348828	0.63448	0.719596	0.782242	0.132939	0.643563	0.711343	0.522154	0.511177	0.144846	0.633127	0.613425	0.410727	0.416659	0.397238	0.409705	0.921095	0.682125	0.869868	-0.869655	0.124743	0.42249	0.728544	0.439712	0.72883	0.532496	0.62042
Rate	NaCl 0.85M	Environment & Metabolites					-0.650239	-0.643478				-1.07801	-1.30456	-1.0301	-1.25013	-0.6492	0.0633966	-1.10927	-1.56291	0.0574302	0.0293147	0.038515	-0.124137	0.508128	-0.332642	0.555658	0.286544	-1.3911	0.397922	-0.10311	-0.146918	-1.60735	-0.485132	0.319599	-0.681856	-0.782452	-0.732491	-1.64751	0.516922	-0.731593	0.197955	-2.84039	-1.40314	-0.222753	0.0985207	0.0151944	-0.608309	0.0722203	-0.435818
Rate	NaCl 1.25M	Environment & Metabolites					-1.31301	-1.06448				-1.78447	-1.37186	-1.03169	-1.32806	-1.41562	-0.151129	-1.36251	-1.36032	-0.157729	0.0571621	-0.0707179	-0.33678	0.554318	-0.573684	0.468819	0.33208	-1.24004	0.384354	-0.381463	-0.461091	-1.61313	-0.86758	0.438387	-0.871862	-0.89166	-0.872291	-0.786275	0.270563	-1.13251	-0.0815066	-1.6426	-1.48787	-0.478532	-0.08366	-0.139837	-0.628119	-0.0794664	-0.659294
Rate	NiCl2 0.375mM	Environment & Metabolites					-0.410067	-0.385806				-0.511578	0.492307	-0.224862	-0.232265	-0.41472	0.212111	0.217347	-0.0823886	0.40129	0.455141	0.43601	0.485294	0.524394	0.432242	0.569467	0.514776	0.479292	0.561421	0.583914	0.633707	-0.182501	0.190718	0.525777	0.231541	0.230861	0.259816	-0.599146	0.697884	0.244891	0.679246	0.181116	-0.296439	0.453472	0.361341	0.482446	0.287917	0.539629	0.672424
Rate	NiCl2 0.75mM	Environment & Metabolites					0.0173618	-0.290806				0	0.382353	-0.0337691	0.0784207	-0.171685	0.0992045	0.22996	-0.016405	-0.0817883	0.149662	0.0951503	0.311159	0.35278	0.451904	0.279247	0.353126	0.249278	0.477222	0.53334	0.602942	-0.0557004	-0.0908627	0.403719	0.191663	0.20284	0.134607	-0.184996	0.453291	0.489799	0.186892	0.276444	-0.105485	0.193523	0.0277353	0.439948	0.0582527	0.215412	0.609206
Rate	Oxalic acid 12.5mg/ml	Environment & Metabolites		-1.49569	-0.9366	-1.08131	-1.46002	-1.67405	-1.51959	-0.799474	-0.74509	-0.711561	-0.644513	-0.139782	-0.00370731	0.505893		-0.0859522	-0.629204	-0.463218	-0.45409	-0.505729	-0.380467	0.140368	-0.012581	-0.396191	-0.783779	-0.514143	0.114851	0.753649	0.912707	-0.640662	-0.804621	-0.434578	0.44963	0.5029	0.493112	0.47044		0.0453641	-0.175489		-0.142996	-0.188166	-0.226535	-0.344355	0.520176	-0.311514	-0.0652997
Rate	Oxalic acid 8mg/ml	Environment & Metabolites		-1.46696	-1.0099	-0.987196	-1.3922	-1.58264	-1.49134	-1.30264	-1.12984	-0.93444	-1.02304	-0.350497	0.25738	0.417009		0.146795	-0.877655	-0.74386	-0.262099	-1.07739	-0.894383	0.7763	-0.606413	-0.764238	-0.547569	0.219504	-0.458619	0.870027	0.960689	-1.28592	-1.59505	-0.550944	0.363868	0.292922	0.247658	0.354975		-0.0450421	-1.03997		-0.177631	-1.11828	-0.881228	0.35104	0.255367	-0.673422	0.978905
Rate	pH 2	Environment & Metabolites					-0.269813	-0.58968				-0.479443	-0.00214549	-0.687515	-0.32663	-0.822799	0.174651	0.110888	-0.0909297	0.568484	0.482374	0.529442	0.465341	0.174354	0.292627	0.415069	0.106161	0.263592	0.321375	-0.060376	-0.0179058	-0.521705	0.186663	0.148921	-0.189987	-0.230933	-0.155905	-1.11107	0.417885	-0.291024	0.20471	-3.72567	-1.23572	0.515432	0.540727	0.410069	-0.0202588	0.474236	0.215191
Rate	pH 3.5	Environment & Metabolites					0.0406324	-0.15057				-0.540817	0.091349	-0.0972763	-0.0154622	-0.500165	0.0274166	0.245433	0.0572721	0.464997	0.465337	0.443808	0.41931	0.183072	0.242548	0.439943	0.236407	0.37947	0.347954	0.378232	0.366013	-0.216875	0.25726	0.244791	0.188562	0.187954	0.220931	-0.548405	0.417241	0.198895	0.422394	0	-0.0710616	0.398859	0.436146	0.336076	0.208339	0.360717	0.372663
Rate	pH 7	Environment & Metabolites					-0.658979	-0.806139				-0.3601	0.0212635	-0.583829	-0.545171	-1.81428	-0.00443923	-0.767608	0.025326	0.169803	0.296374	0.175275	0.133023	0.18091	0.132084	0.344347	0.312913	0.0675266	0.14108	0.332011	0.370651	-1.33101	-0.015336	0.0822071	-0.431691	-0.493064	-0.581467	-1.16758	0.342233	-1.75384	0.243469	-2.41204	-2.45071	-0.196734	-0.0576047	0.150144	-0.254015	0.211093	0.0709209
Rate	Selenomethionine 0.03mM	Environment & Metabolites		-0.174657	-0.0477624	-0.0883008	1.04217	0.750011	0.957455	0.595368	0.528	0.629298	0.403506	1.46128	1.35548	0.525485	0.776551	0.784968	0.226337	1.02355	1.31905	1.45011	0.810736	1.42825	1.34312	1.61635	1.16788	1.10223	1.17295	1.36871	1.39812	0.784296	1.46597	1.72955	1.65161	1.60611	1.60844	1.54494	1.47426	0.694285	0.854299	0.668825	0.682947	1.17418	1.6649	1.54217	1.38707	1.90024	1.83293
Rate	Selenomethionine 0.06mM	Environment & Metabolites		-0.681127	-0.104657	-0.36394	0.291857	0.21582	0.499163	-0.26068	-0.636896	-0.0468158	0.839014	2.37734	2.1962	0.495839	0.964546	0.93773	0.382007	0.965707	1.25974	2.0589	1.24606	1.76833	1.96086	2.06549	1.025	1.30684	1.32291	1.75425	1.71269	0.694203	2.36611	2.84519	2.40756	2.39715	2.34983	2.29776	1.92176	0.783915	0.768102	1.21973	0.505173	1.44619	2.07651	1.64419	2.2542	2.63405	2.66074
Rate	Synthetic wine must 2%	Environment & Metabolites					1.38149	1.49694				-1.26483	-1.29513	1.59771	1.6687	0.0417771	2.04239	2.32828	2.05855	2.53146	2.49951	2.60044	2.43314	2.17974	2.26944	2.54703	2.00129	2.39219	2.30681	2.55565	2.53665	1.97956	1.03975	2.47609	2.44618	2.38366	2.36778	1.49343	2.43304	2.06936	2.27101	2.41046	1.79814	2.2564	2.71699	2.73236	2.28124	2.49707	2.27937
Rate	Tartaric acid 45mg/mL	Environment & Metabolites		-3.1852	-1.43103	-1.34828	-1.09094	-1.85004	-3.1852	-2.94005	-1.977	-1.66234	-0.882602	-1.8035	-1.58752	-0.337392	-0.835158	0.696822	-2.58919	-0.258498	-0.691345	0.6356	1.1138	1.10035	-0.56784	0.0667798	0.139076	0.732145	0.0795274	0.0147965	-0.093845	-0.134626	0.17864	-0.272537	-0.25836	-0.364134	-0.358252	-0.507618	0.754105	0.496606	-0.125181	1.04211	-0.498627	-0.296182	1.01579	1.21615	0.463246	0.390171	0.047831
Rate	Tartaric acid 60mg/mL	Environment & Metabolites		-2.7946	-2.24166	-2.52835	-2.18361	-2.37654	-1.6625	-1.99619	-2.03507	-1.50683	-1.46684	-2.03862	-1.9338	-0.345935	-0.585826	0.250445	-1.0892	0.397665	0.310403	0.152102	0.407673	0.43551	-1.13369	-0.170817	0.107791	-0.239577	-0.151943	-0.270325	-0.217349	-0.908068	0.961832	-0.194589	-0.391186	-0.292838	-0.286836	-0.775866	-0.112101	0.336162	-0.542164	0.528701	-0.311853	-0.0191952	0.183069	0.884894	-0.202702	0.184096	-0.413082
Rate	YPD	Environment & Metabolites		0.347864		-2.81392		-0.665664	-0.615869	-3.5606	-3.62057	-3.58754	-3.47629	0.105778	0.130723	0.0131595	-0.000639033	0.307744	0.107808	0.401225	0.351149	0.487291	0.488415	0.322603	0.387909	0.426008	0.230534	0.362422	0.226237	0.358489	0.405406	0.357527	0.472686	0.405694	0.334362	0.342141	0.329253	0.402133	0.466746	0.210501	0.441656	0.446244	0.0130223	0.428598	0.402435	0.343136	0.495256	0.384858	0.509498
Rate	Adenine as N-source, same in preculture	Nitrogen utilization		-0.365182	-0.402843	-0.479972	0.118075	-0.165614	0.155936	0.264129	0.195521	0.44668	0.32548	-0.0829175	-0.0796623	0.311164	-2.22045e-16	0.664245	0.71454	0.825692	0.837053	0.962119	0.801201	-0.353292	0.555401	0.155997	0.420654	0.366567	0.198921	0.384266	0.37512	0.837487	0.658134	-0.193031	-0.352498	-0.402759	-0.320861	-0.467058	0.428087	0.107263	0.669875	0.30228	0.118633	0.561668	0.35054	0.541341	0.075181	0.0868772	-0.386926
Rate	Alanine as N-source, same in preculture	Nitrogen utilization		-0.177078	-0.0825386	-0.116126	-0.327089	-0.239696	-0.18009	-0.102811	-0.138164	-0.0275029	-0.235438	-0.047358	-0.200921	-0.289556		-0.00652007	-0.0200628	-0.0692115	-0.00903066	-0.0641167	0.18903	0.0922514	0.255195	0.245291	-0.0636757	0.0961784	-0.217799	0.0922972	0.0962982	-0.0757602	0.0371559	0.128407	0.0108989	0.0134987	-0.0794247	-0.0728806	0.25437	-0.144147	0.0495469	-0.347544	-0.19666	-0.0354688	0.0469564	0.157231	0.0286325	0.0280938	0.0368407
Rate	Allantoine as N-source, same in preculture	Nitrogen utilization		0.47056	0.90087	0.702459	0.0272723	0.892475	-1.35846	0.663539	-0.670023	0.64372	0.761473	0.117535	-0.500207	-0.162117			-0.229163	0.234363	0.219054	0.256051	0.219843	0.442798	0.508433	0.538992	0.023642	0.0588824		0.445597	0.493577	0.424623	0.00874489	0.151766	0.288546	0.311777	0.291532	0.22906	0.359848	0.136792	0.417285	1.07317	0.59553	0.101682	0.295833	0.31826	0.0812647	0.151046	0.468872
Rate	Arginine as N-source, same in preculture	Nitrogen utilization		-0.623798	-0.676506	-0.623533	-1.19189	-1.55927	-1.48638	-1.09567	-1.38181	-1.03738	-1.816	-0.38541	-0.814018	-0.0830593		0.0344448	-0.151136	0.0255212	0.168293	0.159607	0.215883	0.189218	0.213649	0.393273	-0.0116349	-0.246902	-0.0210634	0.125907	0.175225	0.245079	0.0354441	0.199126	-0.0938531	-0.0878314	-0.00960319	-0.114925	0.399302	-0.3382	0.235558	-0.369628	-0.340672	-0.292088	0.103923	0.194949	-0.102182	0.208495	-0.0183975
Rate	Asparagine as N-source, same in preculture	Nitrogen utilization		-0.13048	-0.194692	-0.0642417	-0.572019	-0.403177	-0.50638	-0.11707	-0.294643	0.111777	-0.478537	-0.012119	-0.153379	0.215061	5.55112e-17	0.169135	-0.049288	0.0832865	0.250675	0.20152	0.38692	0.3001	0.134381	0.319398	-0.0821076	0.154434	0.0017251	0.199256	0.275283	0.22949	-0.00511109	0.154186	0.0593531	0.0941495	0.0757823	0.106091	0.363298	-0.112234	0.259428	0.0970294	-0.0264702	-0.049195	0.142876	0.284243	0.101521	0.191696	0.278303
Rate	Aspartic acid as N-source, same in preculture	Nitrogen utilization		-0.401492	-0.638357	-0.63931	-1.66337	-1.33256	-1.65215	-0.498016	-0.60959	-0.801874	-1.6343	-0.0415499	-0.273638	0.255221		0.266016	0.142213	0.247185	0.315893	0.385777	0.395847	0.218567	0.457896	0.557251	0.173484	0.253143	0.202643	0.460331	0.506672	0.409933	0.238209	0.299387	0.29448	0.302452	0.294062	0.341006	0.517542	-0.353033	0.407704	0.0792445	-0.112021	0.1473	0.367621	0.44428	0.377936	0.322947	0.447002
Rate	Citrulline as N-source, same in preculture	Nitrogen utilization		0.177011	-0.284006	-0.299514	-0.429204	-0.617066	-0.216586	-0.465489	-0.337662	-0.203415	-0.686544	0.0493251	-0.0803194	-0.698726	-2.22045e-16	0.710125	0.0408084	0.666327	0.591728	0.751947	0.269406	0.493761	0.461199	0.578786	0.510787	0.252403	0.0838381	0.473774	0.492557	0.321447	0.54711	0.531364	0.452467	0.316279	0.472428	0.379804	0.272644	-0.046075	0.294349	0.0948601	-0.105311	0.533575	0.552612	0.44713	0.437852	0.573081	0.678316
Rate	Cytidine as N-source, same in preculture	Nitrogen utilization		-0.472735	-1.02312	-1.00893	-1.49364	-1.56624	-0.145693	0.0924428	0.0625213	-0.531189	-0.157264	-0.334934	-0.286233	-0.347008	2.22045e-16	0.142391	-0.00443969	0.288214	0.133088	0.443587	-0.673585	-1.76332	-0.275792	-0.699363	-0.0853371	-0.426716	-1.16144	-0.209699	-0.290106	-0.966948	-0.128232	-0.963139	-0.225491	-0.216289	-0.197233	-0.165265	-0.358696	-0.331212	0.07155	-0.288425	0.15874	0.421438	-0.240433	-0.48648	-0.941917	-1.27025	-1.19354
Rate	Cytosine as N-source, same in preculture	Nitrogen utilization		-0.45523	-0.716957	-0.836343	-0.572085	-1.02921	-0.66656	-0.512859	-0.393562	-0.698377	-0.425566	-0.390744	-0.250401	-0.282584		0.172865	-0.364772	0.159298	0.213139	0.0109681	-0.00548334	-1.12747	-0.62432	-0.149765	-0.331044	-0.284429	0.14637	0.0456117	-0.0357162	-0.0686433	0.0462827	-0.415788	-0.0604442	-0.0775217	-0.145325	-0.208623	-0.185551	-0.513557	-0.0942014	-0.20726	-0.195077	-0.228776	-0.168047	0.383453	-0.339493	-0.108799	-0.382818
Rate	GABA as N-source, same in preculture	Nitrogen utilization		-1.20808	-0.938374	-0.946095	-1.30359	-1.05351	-1.17726	-0.609786	-1.71084	-1.0006	-1.65362	-0.525302	-0.564132	-0.474368		-0.0963355	0.0388311	-0.0925439	0.0144656	0.0758423	0.231607	0.274376	0.153125	0.264152	0.00337738	-0.0632182	0.0973898	0.278741	0.318778	0.20714	0.0607749	0.267319	0.0491978	0.0152496	0.0485106	0.0414304	0.190239	-0.192766	0.195955	-1.48197	-1.02306	0.0510602	0.14785	0.129153	0.254384	0.10251	0.320989
Rate	Glutathione as N-source, same in preculture	Nitrogen utilization		0	0	0	0	0	0	0	1.53393	0	0	0	0	0		0	0	0	0	0	0	0	0	0	0	0	3.69579	1.70702	0	0	2.99258	3.89515	0	0	0	0	0	0	0	2.45667	1.79204	0	3.63904	0	0	0	0
Rate	Glycine as N-source, no stress preculture	Nitrogen utilization		-0.34807	-0.3915	-0.384651	-1.41124	-1.52019	-1.32115	-0.65657	-0.737079	-0.63094	-1.64806	-0.00720584	-0.279127	0.147625		0.265462	0.0574707	0.0851817	0.199745	0.126173	0.300595	0.342471	0.259128	0.341953	-0.0605668	-0.0832663	0.1511	0.258818	0.234468	0.283449	0.0531156	0.119252	0.0365707	0.0359977	0.0436162	0.00789423	0.462843	-0.646383	0.282942	-0.194132	-0.298857	-0.114395	0.100075	-0.0240759	-0.272095	-0.146828	0.144767
Rate	Glycine as N-source, same in preculture	Nitrogen utilization		-2.36628	-0.17132	-1.71578	0.359621	-1.33216	-0.827479	-2.36628	-2.36628	-0.535524	-0.563334	0.567297	0.199042	-1.06358	-2.22045e-16	0.898217	0.501261	0.208798	0.277405	0.198762	0.31634	-2.36628	0.23102	0.440917	0.626	0.656581	0.971961	0.889264	0.948595	0.534509	0.718918	-2.36628	0.824	0.648826	0.396512	0.19382	0.310541	2.33351	0.555732	0.573646	1.14077	0.496756	-2.36628	0.484209	0.75064	0.588948	0.842566
Rate	Guanidine as N-source, same in preculture	Nitrogen utilization		-0.236494	-0.372355	-0.235273	-0.162108	0.0538773	0.68162	0.351609	0.483403	0.432351	0.558851	0.303717	0.621048	0.0950691	-2.22045e-16	0.530733	-0.107193	0.167704	0.0490202	-0.038719	0.418748	-0.673693	0.152898	0.244386	0.233876	0.647642	-0.181878	0.271125	0.321937	0.265944	0.680375	0.288285	-0.124491	0.00538479	-0.292762	0.0905042	0.663554	0.672194	0.640437	0.89565	0.713021	0.521413	0.645559	0.36687	0.12429	0.541215	0.295682
Rate	Histidine as N-source, same in preculture	Nitrogen utilization		0	0	0	2.50421	1.45634	1.36841	0	0	0	0	0	0	0		0	0	0	0	0	0	0	0	0	0	0	0	0	0	0	0	0	0	0	0	0	0	0	0	0	0	0	0	0	0	0	0
Rate	Isoleucine as N-source, same in preculture	Nitrogen utilization		-0.639137	-0.989526	-1.02839	-0.201698	-0.837661	-0.940626	0.127895	0.197248	-0.720837	-0.754897	0.21622	0.342456	-0.212354	2.22045e-16	0.669567	0.10382	0.0929276	0.291282	0.245393	0.169809	0.454049	0.392927	0.415294	0.25247	0.573338	-0.908106	-0.0519729	-0.0687424	0.233501	0.267646	0.1871	0.339531	0.368387	0.421434	0.396903	0.410581	-0.414278	0.293794	0.203957	-0.0110143	-0.49237	0.1466	0.595667	-0.24094	0.296885	-0.249709
Rate	Leucine as N-source, same in preculture	Nitrogen utilization		-0.300849	-0.381678	-0.358772	-0.702517	-0.487285	-0.589688	-0.216037	-0.232182	-0.00806334	-0.910618	0.105673	0.037184	0.0639389	-1.11022e-16	0.542125	0.0981519	0.0662576	0.102214	0.185797	0.168507	0.253057	0.278059	0.249149	0.31143	0.304145	-0.0684111	0.352241	0.34403	0.112487	0.250216	0.319439	0.35849	0.439406	0.375424	0.379554	0.236796	-0.0739452	0.183893	0.0980349	0.000987644	-1.74468	0.241132	0.303458	0.139762	0.213393	0.241122
Rate	Low ammonium sulphate, same in preculture	Nitrogen utilization		-0.334058	-0.191683	-0.249541	-1.50158	-1.40503	-1.32063	-0.574935	-0.764459	-0.757561	-1.41981	-0.745154	-1.07515	-0.026529	1.11022e-16	0.499587	-0.48441	0.474695	0.450036	0.409572	0.353861	0.565589	0.529133	0.636231	0.264884	0.0663565	0.252993	0.620948	0.629121	0.412324	0.435612	0.372891	0.525928	0.472117	0.488048	0.502401	0.379107	-0.165733	0.390499	-0.782509	-0.393442	0.311611	0.337585	0.363747	0.250311	0.350209	0.449686
Rate	Methionine as N-source, same in preculture	Nitrogen utilization		-0.205297	-0.226424	-0.230281	0.338489	0.132483	0.258941	0.117694	0.145291	0.0150456	-0.0988841	-0.041803	0.117713	-0.0841583	-2.22045e-16	0.528605	-0.00955823	0.496555	0.568109	0.648161	0.394068	0.547944	0.586778	0.685985	0.511669	0.415265	0.470787	0.0702521	0.125659	0.336566	0.464828	0.424829	0.336099	0.334876	0.348333	0.412526	0.382163	-0.0637637	0.291817	0.260274	0.0350374	0.381035	0.551066	0.511898	-0.0965456	0.555875	-0.0241465
Rate	Ornithine as N-source, same in preculture	Nitrogen utilization		0.168557	0.171693	0.151077	-0.407666	-0.640236	-0.638396	-0.196621	-0.434565	-0.48172	-0.821663	0.0301943	0.17089	-0.171858		0.660364	0.320863	0.430234	0.46907	0.59552	-0.166037	0.534538	0.464905	0.607864	0.172843	0.0353451	0.521823	0.0977368	0.163396	0.497833	0.221394	0.509558	0.581494	0.542401	0.500928	0.488125	0.658174	-0.375458	0.570012	-0.714964	0.187526	-0.170268	0.558936	0.541326	-0.222863	0.521	0.301764
Rate	Phenylalanine as N-source, same in preculture	Nitrogen utilization		-0.681403	-1.07118	-1.15992	-0.994731	-0.597328	-1.23135	-0.544714	-0.43588	-0.318142	-1.0696	-0.133193	-0.467011	-0.226794		0.402372	-0.22589	0.0314617	-0.000199701	0.230755	0.326016	0.524131	0.242825	0.225864	0.0972627	0.345174	0.00883747	0.502895	0.478819	0.462757	0.167789	0.184722	0.073538	0.119379	0.0650419	0.110944	0.547168	-0.281913	0.461664	-0.0448632	-0.381059	-3.67114	0.383331	0.303267	0.257304	0.151663	0.512326
Rate	Proline as N-source, same preculture	Nitrogen utilization		-0.372692	-0.731596	-0.670213	-0.397173	-0.733191	-0.461296	0.0587881	0.142432	-0.168361	-0.542079	0.652062	0.620341	-1.57102	2.22045e-16	0.801574	0.260499	0.861598	0.788952	0.912909	0.807468	0.643418	0.706199	0.884164	0.701148	0.547282	0.449551	0.78052	0.793525	0.792585	0.611219	0.758678	0.830172	0.819756	0.820968	0.797948	0.765364	0.346534	0.796093	0.0217747	0.0919186	0.862074	0.871807	0.908761	0.696679	0.823047	0.970725
Rate	Serine as N-source, same in preculture	Nitrogen utilization		-2.91921	-2.54481	-2.30734	-1.85043	-1.26391	-1.9954	-3.05227	-2.61061	-2.38014	-2.35958	-0.158052	-0.582538	-0.688734		-0.00428639	0.0406987	0.107512	0.134188	0.142593	0.236124	0.263446	0.214891	0.251201	-0.0320644	-0.0879343	0.302198	0.128784	0.235229	0.22923	-0.47025	0.164024	-0.307159	-0.173857	-0.0906866	-0.164502	0.358944	-0.192472	0.188592	-1.08356	-0.170606	-0.161698	0.0958869	0.134693	0.0545189	-0.173667	0.404204
Rate	Threonine as N-source, same in preculture	Nitrogen utilization		-1.69484	-1.83857	-1.76008	-0.656518	-0.754698	-0.557297	-0.71718	-0.876689	-0.320474	-1.36481	-1.12112	-0.854802	-0.657585	2.22045e-16	0.182187	-0.286501	0.420996	0.388208	0.403069	0.198809	0.215597	0.231835	0.202106	0.0617384	0.203333	-0.0455724	-0.0371896	-0.139797	-0.450005	-0.137355	0.195866	-0.203041	-0.263775	-0.245791	-0.257067	-0.0478861	-0.226009	-0.301378	-0.0548589	-0.232954	0.224698	0.401688	0.453616	-0.547063	0.267738	-0.621452
Rate	Tryptophane as N-source, same in preculture	Nitrogen utilization		-1.19178	-1.67294	-1.68086	-0.111019	-0.656413	-0.318015	-0.19948	-0.0905326	-0.289025	-0.52356	-0.238408	-0.87021	-0.257491	2.22045e-16	0.593219	-0.155211	0.386324	0.37981	0.451678	0.565473	0.0434003	0.38078	0.266569	-0.184844	0.0945371	-0.355673	0.630498	0.634043	0.367103	0.383369	0.123629	0.0603578	0.0874207	0.0545555	0.0539002	0.506507	-0.0921472	0.388513	0.132418	-0.474449	0.458168	0.492816	0.585962	0.248624	0.085984	0.565385
Rate	Tyrosine as N-source, same in preculture	Nitrogen utilization		-0.757921	-1.05222	-1.22589	-0.651891	-0.813514	-0.722598	-0.558579	-0.611114	-0.726048	-1.02059	-0.570638	-0.398166	-0.249266	1.11022e-16	0.46544	-0.0695451	0.200485	0.0163515	0.334545	0.294029	0.413623	0.323002	0.301158	0.0771198	0.190285	-0.0184668	0.224173	0.308047	0.40677	0.00801107	0.292044	-0.461587	-0.0595736	-0.405641	-0.406165	0.501255	0.126048	0.415355	0.0318163	-0.450072	-0.346676	0.502083	0.319485	0.29917	0.268823	0.444574
Rate	Urea as N-source, same in preculture	Nitrogen utilization		-0.170425	-0.430897	-0.430603	-0.228433	0.263368	0.207098	-0.388974	-0.284731	-0.169389	-0.584783	-0.516206	-0.36566	-0.263875		0.368083	0.189695	0.328649	0.28598	0.280121	0.480585	0.264484	0.182217	0.297941	0.160397	0.0870345	-4.01666	0.0342786	-0.0175844	0.00224717	0.453627	0.306414	-0.137039	-0.128918	-0.115431	-0.130949	0.190723	0.0484472	0.0288378	-0.136393	-0.423189	0.317935	0.189439	0.224629	0.0630506	0.128411	-0.314426
Rate	Valine as N-source, same in preculture	Nitrogen utilization		-0.155444	-0.206728	-0.166444	-0.783718	-1.02653	-0.967779	-0.248677	-0.418459	0.132456	-1.11339	0.231779	0.270208	0.102058	-1.11022e-16	0.60738	0.00463315	0.514238	0.562819	0.643243	0.553128	0.467164	0.585388	0.699168	0.336887	0.48696	-0.443259	0.505226	0.610288	0.627076	0.327779	0.355157	0.413557	0.438213	0.453602	0.328699	0.686701	-0.139125	0.63701	0.2113	0.168929	0.511385	0.656127	0.66213	0.383385	0.511222	0.635919
Rate	Biotin depletion, no stress preculture	Nutrient requirements		-0.356047	-0.334464	-0.342063	-1.27101	-1.58758	-1.11666	-0.283261	-0.278178	-0.488087	-0.975992	-0.308509	-1.08804	-0.259369		0.00627294	-0.153531	0.347782	0.360498	0.376001	0.285792	0.0480578	0.23671	0.320285	-0.627128	0.107446	0.0333433	0.291715	0.304812	-0.483691	0.0997503	0.168746	0.120876	0.128878	0.145187	0.116442	0.297838	0.0160323	0.308293	-0.985305	-0.337716	0.29679	0.29944	0.197746	0.207841	0.242739	0.321906
Rate	Biotin depletion, same in preculture	Nutrient requirements		-0.41286	0.277447	0.503097	0.489837	0.550809	0.936205	0.389435	0.0319223	-1.13351	-1.36851	1.36369	1.22952	-0.184905	-0.462128	1.51489	1.18494	-1.12444	-1.05507	-0.936218	-0.876304	1.40401	-0.73455	-1.03852	-1.21286	-0.901882	1.34893	-0.979001	-0.999776	0.979815	-0.90541	-0.538033	-0.755153	-0.934577	-0.803205	0.394894	1.64171	-0.650321	1.66589	-0.3583	1.16893	-0.699595	-0.815368	-0.647018	-0.729696	-0.993348	-1.47459
Rate	Boron depletion, same in preculture	Nutrient requirements		-0.358738	-0.328658	-0.298002	-0.304519	-0.371199	-0.37949	-0.75722	-0.45612	-0.252865	-0.781414	0.0125097	0.00134083	-0.339804	-0.0618202	0.153154	-0.209108	0.398185	0.393175	0.429771	0.378864	0.266296	0.0574148	0.428284	0.232865	0.253077	0.278706	0.303966	0.313937	0.0072226	0.360599	0.260147	0.298246	0.320934	0.311274	0.292311	0.399758	0.10684	0.447462	-0.694112	-0.0532621	0.415011	0.424063	0.346893	-0.077921	0.390003	0.35398
Rate	Calcium depletion, same in preculture	Nutrient requirements		-0.342728	-0.259687	-0.308962	-0.00531921	-0.00127442	0.0370502	-0.369926	-0.369888	-0.247899	-0.995005	-0.259538	0.214623	0.00129503	0.0969255	0.224653	-0.0354254	-0.666557	-1.16398	-0.889904	0.374936	-0.466135	-0.525432	-0.281752	0.119291	-0.183612	0.00139377	-0.667171	-0.625983	-0.363454	-0.386372	-0.82095	-0.0148207	-0.124381	0.0627888	0.0644498	0.352387	0.0231791	-0.0742369	-0.545232	0.227262	-0.664192	-0.698612	-0.0364799	0.0480118	-0.0297927	-0.0288868
Rate	Calcium depletion, same in preculture (original run)	Nutrient requirements		-0.643867	-0.672677	-0.678408	-0.622007	-0.371358	-0.406263	-0.521591	-0.510568	-0.441636	-1.44641	-0.00708178	-0.0492397	-0.144725	0.0415612	0.097178	-0.304331	0.383727	0.330386	0.341426	0.395161	0.184805	-0.0748819	0.31761	0.0160005	0.267977	0.292453	0.310912	0.31266	0.07051	0.168111	0.145706	0.186349	0.191423	0.187103	0.178943	0.391501	0.141557	0.435007		-0.152126	0.36186	0.279665	0.335975	0.123127	0.304597	0.346064
Rate	Copper depletion, no stress preculture	Nutrient requirements		-0.450471	-0.332429	-0.34891	-0.035226	-0.0293367	0.0226895	-0.560432	-0.508332	-0.388264	-1.19322	-0.320984	0.288989	0.0374258	0.00167037	0.104108	-0.00458289	-0.890847	-1.29806	-1.13061	0.00913088	-0.484961	-0.608834	-0.517729	0.163945	-0.341309	0.067126	-0.983889	-0.709589	-0.343462	-0.372038	-0.937948	0.023474	-0.162272	0.079153	0.0199955	0.261778	0.0933025	-0.0762173	-0.48443	0.197178	-0.938122	-0.686469	-0.349566	-0.0751403	-0.0734314	-0.232944
Rate	Inositol depletion, no stress preculture	Nutrient requirements		-1.33364	-0.349565	-0.329338	-0.854192	-1.54226	-1.13438	-0.587822	-0.93259	-0.490106	-0.111946	-0.0755888	-0.156781	-0.230701	-0.0213553	-0.174798	-1.05496	0.304167	-0.0746466	0.274733	0.315201	0.131082	-0.623275	0.216207	0.1284	-0.190212	0.469829	0.29058	0.269157	-0.0177289	0.207128	0.250474	0.215805	0.202369	0.215803	0.164562	0.434814	0.0311189	0.36247	-1.39838	-0.423472	0.105897	0.152411	0.189636	0.0208534	0.307901	0.395031
Rate	Inositol depletion, same preculture	Nutrient requirements		-0.505857	-0.371843	-0.430722	-0.3994	-0.357822	-0.736267	-0.561028	-0.500983	-0.55704	-0.18641	0.00454812	-0.0174432	-0.223929	0.0268071	0.133916	-0.155594	0.253202	0.236573	0.266961	0.272354	0.139231	-0.0497447	0.327307	0.102785	0.211227	0.200116	0.243289	0.262905	0.0182387	0.146955	0.0757385	0.238429	0.233213	0.256819	0.245158	0.369315	0.185014	0.36988	-0.702854	-0.036858	0.259563	0.23354	0.302135	0.068751	0.269671	0.335106
Rate	Iron depletion, same in preculture	Nutrient requirements		-0.308379	-0.290892	-0.294696	-0.164686	-0.200581	-0.31429	-0.260264	-0.310502	-0.291456	-0.968657	0.110397	0.162459	-0.20612	0.0267052	0.285053	-0.0693161	0.37109	0.351166	0.29733	0.34278	0.154242	0.128177	0.409111	0.075991	0.296545	0.30117	0.369691	0.357562	-0.133683	0.162161	0.0864058	0.304593	0.304647	0.297465	0.304692	0.415995	0.261226	0.401033	-0.617776	-0.00452715	0.378963	0.367017	0.399385	0.155419	0.384338	0.470475
Rate	Lacking adenine, no stress preculture	Nutrient requirements		-3.12101	-1.73944	-2.03831	-1.94935	-2.01464	-1.3747	-2.60376	-2.80652	-2.51821	-1.93821	-0.0100376	-0.328954	0.418274	0.0832164	0.383924	-0.287076	0.538745	0.495204	0.599825	0.541082	0.393513	0.365392	0.532145	-0.0358193	0.467439	0.403315	0.57262	0.564211	0.0613002	0.346301	0.395811	0.428958	0.450877	0.43796	0.448967	0.575592	0.308139	0.54724	-0.487354	-0.0260748	0.501412	0.577285	0.485141	0.30349	0.452529	0.641662
Rate	Lacking all aminoacids, same in preculture	Nutrient requirements		-0.0176501	0.00171429	0.0276533	-0.348977	-0.668716	-0.11566	-0.105353	-0.0737213	-0.155533	-0.642728	-0.21913	-0.461264	0.0190551		0.227588	0.0373284	0.420521	0.380128	0.467823	0.425598	0.356991	0.403291	0.468109	0.175194	0.434685	0.159395	0.609691	0.553635	0.385225	0.173916	0.104375	0.448664	0.436605	0.460124	0.432109	0.432495	0.202494	0.340423	-0.724364	-0.293103	0.364541	0.450469	0.397664	0.464733	0.416671	0.608018
Rate	Lacking molybden, same in preculture	Nutrient requirements		-0.399184	-0.369093	-0.376369	-0.516282	-0.299661	-0.303012	-0.417365	-0.383272	-0.269915	-1.04028	0.0102012	0.00660692	-0.196278	0.0332297	0.087965	-0.242077	0.375966	0.36056	0.37662	0.343934	0.175855	0.0157837	0.339165	0.0947402	0.278691	0.274451	0.321131	0.314688	0.0255519	0.168972	0.14662	0.21499	0.203484	0.230827	0.20605	0.383794	0.135116	0.413895	-0.686457	-0.129367	0.354309	0.307449	0.393752	0.0702046	0.356346	0.372078
Rate	Leucine depletion, no stress preculture	Nutrient requirements		-0.539497	-0.336269	-0.324758	-0.260472	-0.301591	-0.314016	-0.330219	-0.32103	-0.313685	-1.01396	-0.0639463	-0.16492	0.228741		0.194144	-0.0820407	0.339031	0.307792	0.40626	0.41616	0.202822	0.210475	0.343649	0.143934	0.345677	0.294186	0.416497	0.405977	-0.145797	0.132074	0.264709	0.264325	0.265223	0.265541	0.260092	0.36846	0.21564	0.411842	-0.504296	0.032508	0.356372	0.394974	0.330604	0.218815	0.319298	0.432708
Rate	Lysine depletion, no stress preculture	Nutrient requirements		-0.320377	-0.149582	-0.161084	-0.0137484	-0.0810743	-0.0360859	-0.166292	-0.15235	-0.122219	-0.862861	0.110922	0.0230278	0.333736	0.090267	0.277884	0.00239981	0.492753	0.389166	0.531132	0.525374	0.334777	0.343098	0.462358	0.225274	0.49926	0.401468	0.554211	0.54539	0.0212228	0.291838	0.367932	0.439363	0.434865	0.426762	0.421731	0.512358	0.32506	0.544388	-0.426928	0.0615657	0.405314	0.542553	0.401506	0.361794	0.354035	0.573919
Rate	Magnesium depletion, no stress preculture	Nutrient requirements		-0.405264	-0.413268	-0.41817	-1.25772	-1.47892	-1.06409	-0.379675	-0.381734	-0.535963	-1.15054	-0.231894	-0.714053	-0.340051		0.110431	-0.148225	0.347668	0.350411	0.369386	0.303443	0.0538756	0.227986	0.294336	-0.578031	0.180661	0.0160037	0.289056	0.305124	-0.436857	0.0692295	0.181514	0.105856	0.116697	0.132106	0.113984	0.304672	0.0149297	0.310452	-0.859189	-0.262265	0.28392	0.310507	0.139447	0.21636	0.258869	0.343234
Rate	Magnesium depletion, same in preculture	Nutrient requirements		0.0338983	-0.0639718	-0.387841	0.216983	0.380496	0.0361022	0.181455	0.302634	0.283436	0.0638228	0.219791	0.237546	-0.170215	-0.773289	0.0416743	-0.238631	0.0676439	-0.366147	-0.0527461	-0.126779	-0.352644	0.260356	0.0102185	0.198588	-0.452841	-0.25385	-0.324552	-0.356298	-0.221089	0.564021	-0.687444	0.346159	0.29266	0.150163	0.367643	-0.196184	0.626834	-0.361442	-2.26837	-0.288774	0.00909052	-0.120044	0.233315	-0.161067	0.377095	0.32074
Rate	Manganese depletion, same in preculture	Nutrient requirements		-0.364955	-0.344145	-0.364346	-0.365376	-0.218026	-0.325629	-0.404834	-0.391842	-0.385039	0.0671336	0.0739517	0.0820032	-0.209486	0.0154105	0.182001	-0.155726	0.361169	0.289369	0.296756	0.333887	0.180979	-0.0458574	0.333027	0.201259	0.256058	0.212237	0.288979	0.307844	0.0464132	0.141455	0.076873	0.278234	0.267661	0.275265	0.244492	0.361889	0.199158	0.348999	-0.498897	0.016361	0.256795	0.240779	0.324165	0.137434	0.349915	0.374746
Rate	Methionine depletion, no stress preculture	Nutrient requirements		0	0	0	-0.617903	-0.28249	0	0	0	-0.424739	-0.531468	-0.0362391	-0.199278	-0.00522276		0.0995393	0.230493	0.281762	0.0816429	0.217195	0.25125	0.190472	0.188878	0.280726	-0.225666	0.246592	0.282412	0.361909	0.400443	-0.804838	0.188839	0.0113919	0.176893	0.189509	0.175136	-0.453608	0.390082	0.00929604	0.411171	0.15358	-0.125149	-0.172263	0.225503	0.348362	0.27505	0.186727	0.219236
Rate	sodium depletion, same in preculture	Nutrient requirements		-0.350553	-0.301984	-0.32052	-0.57014	-0.389671	-0.419177	-0.552077	-0.516519	-0.265125	-1.01108	-0.11204	-0.120917	-0.276871	-0.0177856	0.122956	-0.17778	0.375437	0.345362	0.36909	0.364466	0.216086	0.00327065	0.353024	0.113445	0.295484	0.25783	0.320432	0.326429	-0.000332845	0.130402	0.212882	0.220989	0.228495	0.24121	0.207709	0.359943	0.088498	0.38743	-0.631786	-0.0519531	0.35508	0.315934	0.331128	0.0944685	0.32634	0.34882
Rate	Nicotinamide depletion	Nutrient requirements		-0.333685	-0.259744	-0.297851	-0.46369	-0.3206	-0.411909	-0.330426	-0.423886	-0.496509	-1.0203	0.131441	0.169253	-0.0304389	0.108775	0.268571	-0.401222	0.211418	0.249932	0.262839	0.372322	0.241352	0.115737	0.477675	0.113215	0.278118	0.0945103	0.348196	0.393526	0.0921319	0.109483	0.169256	0.339809	0.344927	0.323291	0.314333	0.466561	0.178419	0.303777		-0.095472	0.283791	0.299224	0.202351	0.135743	0.34311	0.409221
Rate	Nicotinamide depletion, no stress preculture	Nutrient requirements		-0.473479	-0.402879	-0.401433	-1.40888	-2.04177	-1.39821	-0.346973	-0.367609	-0.630197	-1.21949	-0.462087	-1.23927	-0.34416		-0.0849507	-0.245679	0.332484	0.361106	0.364644	0.325048	0.050749	0.241711	0.315546	-0.581674	0.0786346	0.0339305	0.281983	0.316968	-0.507382	0.113194	0.186183	0.0647175	0.0841305	0.0793748	0.0754505	0.32122	-0.0118344	0.338636	-1.21707	-0.339447	0.258641	0.351323	0.0971262	0.224217	0.217289	0.32114
Rate	PABA depletion, no stress preculture	Nutrient requirements		-0.46248	-0.370367	-0.349366	-0.074606	-0.0169325	0.00398283	-0.535531	-0.494587	-0.414852	-1.21258	-0.243721	0.16841	-0.0189128	-0.00810769	0.201355	-0.0446021	-0.98191	-1.34614	-1.06467	-0.149332	-0.556378	-0.644095	-0.400305	0.216623	-0.248712	0.108215	-0.465812	-0.483798	-0.352836	-0.198526	-0.396855	-0.136892	-0.252058	-0.239874	-0.210019	0.26637	0.0347002	-0.112379	-0.350792	0.216903	-0.673157	-0.604427	-0.219375	-0.0808595	-0.160504	-0.184726
Rate	PABA depletion, same in preculture	Nutrient requirements		-0.344933	-0.294423	-0.315862	-0.133598	-0.199833	-0.244262	-1.34562	-0.750545	-0.152706	-1.49412	0.144745	0.196662	-0.343007	0.0194221	0.307685	-0.125542	0.469161	0.479406	0.542732	0.513725	0.362475	0.177088	0.526915	0.314815	0.388022	0.410078	0.445364	0.456063	0.134521	0.419863	0.325698	0.435255	0.440448	0.43429	0.426008	0.498461	0.217417	0.462323	-0.384801	0.102699	0.541316	0.488363	0.425852	0.10277	0.499414	0.481967
Rate	Pantothenate depletion, no stress preculture	Nutrient requirements		-0.20412	-0.15742	-0.158757	0.0965059	0.0865874	0.140005	-0.280348	-0.262425	-0.328615	-0.879955	0.0390643	0.306342	0.0215791	0.0707643	0.304368	-0.0645274	-0.38435	-0.993401	-0.374141	-0.714487	-0.318039	-0.219189	0.0058548	0.148309	0.0532002	-0.07018	-0.925023	-0.413279	-1.1052	-0.0921207	-0.502404	-0.0708478	-0.0781888	0.148497	-0.118895	0.372299	0.142812	-0.00053636	-0.584267	0.200561	-0.332112	-0.276752	0.0778804	0.198136	0.112256	0.0698236
Rate	Pantothenate depletion, same in preculture	Nutrient requirements		0.507506	-0.173674	-0.0683854	0.611329	0.635688	0.575313	-1.81711	-1.51928	-0.56533	-0.932744	0.169954	0.0499398	-0.102523	-0.480254	-0.803425	-0.685643	-0.903137	-0.259313	-0.572481	-1.16712	-0.401443	-0.640721	-0.332283	-0.441571	-1.63269	-0.548111	-1.17116	-1.0525	-0.14285	-0.309042	-0.653309	-0.421875	-0.387866	-0.407643	-0.437324	-0.69511	-2.78147	-1.04719	-4.14879	-0.608787	-0.341785	-0.588757	-0.739603	-0.937055	-0.416823	-2.22487
Rate	Phosphate depletion, no stress preculture	Nutrient requirements		-0.403181	-0.279798	-0.280885	-1.25067	-1.7792	-1.11946	-0.208349	-0.182214	-0.776103	-0.913799	-0.37239	-0.908817	-0.279756		-0.0170509	-0.228017	0.36105	0.375911	0.380313	0.315308	0.0350914	0.245494	0.309059	-0.653425	0.132242	0.0109547	0.303674	0.328352	-0.56622	0.0968309	0.187192	0.106345	0.118644	0.128358	0.111275	0.297791	0.00680707	0.35245	-1.14864	-0.331348	0.285546	0.351758	0.124506	0.235969	0.247921	0.341097
Rate	Phosphate depletion, same in preculture	Nutrient requirements		-0.217312	-0.189983	-0.191111	-0.707136	-0.507558	-0.381829	-0.649302	-0.65235	-0.60632	-0.810635	0.00243731	0.036359	-0.00184621	-0.0517782	-0.0145327	-0.164238	-0.0835371	-0.220099	-0.249264	0.110622	0.101598	-0.00684373	0.0083831	-0.321735	-0.222662	-0.0856333	0.225566	0.335497	-0.00707412	-0.0386784	0.0285611	-0.100686	0.0103737	0.0639366	-0.0119902	0.135358	-0.195269	-0.15844	0.0642759	-0.0481761	-0.445391	-0.0642059	-0.0312304	-0.049064	-0.0726824	0.122828
Rate	Pyridoxin depletion, same in preculture	Nutrient requirements		-0.588048	-0.147729	-0.15978	-0.180272	0.191299	0.109796	-0.189753	-0.26796	-0.0195091	-0.909996	0.588524	0.567271	-0.149562	-0.218126	0.485596	-0.0843438	-0.52024	-0.762827	-0.532046	0.194649	0.11517	-0.574442	0.314279	0.150168	0.101021	-0.330116	0.426835	0.370689	-0.0834415	-0.0706848	-0.0856242	-0.102113	-0.120644	-0.151389	-0.140778	0.359176	-1.7874	0.347387	0.119196	0.426712	0.0899228	0.218879	0.299103	0.502905	0.0047562	0.145553
Rate	Riboflavin depletion, same in preculture	Nutrient requirements		-0.574717	-0.386253	-0.394725	-0.502017	-0.232319	-0.308467	-0.43006	-0.439086	-0.353529	-1.18566	0.023262	0.0396915	-0.163437	0.0156017	0.162851	-0.177927	0.379008	0.344688	0.359933	0.297813	0.204144	-0.0107056	0.379095	0.0204253	0.285502	0.301354	0.330361	0.338427	0.105255	0.214444	0.182347	0.245031	0.261528	0.253768	0.22652	0.385876	0.204455	0.431047	-0.325051	-0.105152	0.412067	0.316737	0.352083	0.0957893	0.333314	0.369677
Rate	Thiamine depletion, no stress preculture	Nutrient requirements		-0.368688	-0.146957	-0.161552	-0.216776	-0.35833	-0.149674	-0.284391	-0.193695	-0.180057	-1.03258	0.322228	0.346191	0.37118	0.161935	0.427392	0.0214408	0.575085	0.459123	0.556173	0.523784	0.403362	0.377493	0.492339	0.380648	0.470075	0.494468	0.519802	0.495239	0.0122117	0.378404	0.418245	0.486591	0.486014	0.492017	0.478087	0.55263	0.41948	0.588055	-0.784815	0.187032	0.510604	0.556695	0.552086	0.370053	0.514302	0.627232
Rate	Thiamine depletion, same in preculture	Nutrient requirements		-0.206623	-0.137139	-0.147577	-0.633548	-0.283125	-0.090434	-0.428565	-0.409404	-0.234908	-1.24374	0.336796	0.354021	-0.050498	0.285669	0.454546	-0.191732	0.519186	0.509192	0.4648	0.595601	0.359199	0.359941	0.587218	0.181749	0.45686	0.456983	0.550215	0.574795	0.223361	0.165012	0.378302	0.406978	0.437912	0.433468	0.399603	0.589889	-0.0615561	0.558356	-0.927096	0.0102149	0.527281	0.607001	0.52193	0.392818	0.596079	0.575337
Rate	Tryptophane depletion, no stress preculture	Nutrient requirements		-0.379031	-0.171081	-0.225223	-0.0812969	-0.126035	-0.124051	-0.251504	-0.18554	-0.175207	-1.08525	0.115817	0.00406527	0.440796	0.102613	0.362595	0.0848763	0.552291	0.437845	0.609482	0.557677	0.434388	0.423403	0.517961	0.352339	0.499853	0.504541	0.589934	0.587977	0.0581897	0.369634	0.472252	0.502904	0.502145	0.48829	0.469083	0.571159	0.402049	0.602498	-0.404836	0.14552	0.52659	0.57103	0.487441	0.341381	0.487477	0.593901
Rate	Uracil depletion, no stress preculture	Nutrient requirements		-0.327121	-0.268749	-0.248109	-0.131126	-0.179142	-0.244955	-0.279823	-0.234439	-0.215667	-0.853655	-0.140086	-0.112413	-0.213828		0.152378	-0.076792	0.358668	0.284471	0.392815	0.398325	0.23619	0.210347	0.353862	0.207712	0.291934	0.306441	0.414517	0.436876	-0.117816	0.193507	0.132577	0.313114	0.323755	0.330505	0.310541	0.394217	0.233424	0.461499	-0.54098	-0.0258802	0.334855	0.32527	0.25474	0.161208	0.292516	0.456199
Rate	Zinc depletion, same in preculture	Nutrient requirements		-0.333353	-0.190599	-0.191699	-0.236109	-0.141923	-0.0755991	-0.488762	-0.64457	-0.448453	-0.406756	0.535358	0.380326	-0.113606	-0.0915929	0.0703813	-0.74316	-0.748784	-0.163478	-0.319852	-0.530384	0.236108	-0.542834	0.359847	0.0295489	-0.165714	-0.185771	0.375631	0.411407	-0.0993921	-0.0863398	0.155557	0.31384	0.325781	0.309995	0.260369	0.0848141	-0.0742377	-0.147735	-0.791381	-0.285664	-0.179696	0.0763541	-0.511157	0.100831	0.199012	-0.132049
[truncated: 41 more columns]
